# Supplementary material for: Differential dynamics and impacts of prophages and plasmids on the pangenome and virulence factor repertoires of Shiga toxin-producing Escherichia coli O145:H28
Source: Microb Genom. 2020 Jan 14;6(1):e000323. doi: 10.1099/mgen.0.000323 (PMC7067040; doi:10.1099/mgen.0.000323)
Supplement: Supplementary material 2 [file mgen-6-323-s002.xlsx]

## Sheet: TableS2
Supplemental Table S2. Integrase, T3SS effector and plasmid-associated virulence genes used for constructing the in-house DB for repertoire analyses.
	Site*1/Gene	Strain*2	Locus_tag*3	Accession No.	Sequences of the integrase genes identified in this study
Integrase genes of PPs
	thrW	AA053	identified in this study	ERX1089266	GTGAAACTCAATGCCCGTCAAATAGACACAGCCAAGCCAAAAGAGAAGGCTTACAAGCTGGCCGATGGTGGCGGTTTGTATCTCTTGGTAAAACCTAATGGAGGTAAATACTGGCGACTTAAATATCGTGTAGCTGGTAAAGAGAAGCTATTGGCACTAGGTGTGTATCCTGAGGTTACTCTAGCCGATGCTCGGGCAAAACGTGAAGATGCGAAAAGAGGTATCGCTGGTGGTATCGATCCGATGGAAGCGAAACGAGAGGAAAAGATTGCCCGGGAAACGCAGTTAAACAACACCTTCAAAGATATTGCCCTTGAGTGGCACAGCAGCAAATTAAAAAAATGGTCTGCTGGTTATGCTTCAGACATCCTCGAAGCCTTCAACAAAGATGTGTTCCCT…
	thrW	152282	EC152282_04051	BJSB01000143	ATGTCACTCTTCCGCAGAGGTGAAATATGGTACGCCAGTTTCACATTGCCGAACGGTAAAAGATTTAAACAGTCTCTTGGAACAAAGGACAAAAGGCAGGCGACAGAACTCCATGACAAGCTAAAGGCTGAAGCATGGCGGGTCAGCAAACTTGGTGAAATACCTGATATAACGTTCGAGGAAGCGTGTGTCAGGTGGCTTGAAGAGAAAGCACATAAAAAATCACTGGACGATGACAAAAGCCGGATCGGATTCTGGCTTCAACATTTCGCAGGAATGCAACTAAGAGACATTACTGAATCAAAAATTTATTCAGCAATGCAGAAAATGACGAACCGGCGTCATGAGGAAAACTGGAAACTCAGGGCAGAAGCATGCAGAAAAAAAGGGAAACCTGTT…
	thrW	2015-10-218 E	identified in this study	SRX3841831	ATGTCACTCTTCCGCAGAGGTGAAATATGGTACGCCAGTTTCACATTGCCGAACGGTAAAAGATTTAAACAGTCTCTTGGAACAAAGGACAAAAGGCAGGCGACAGAACTCCATGACAAGCTAAAGGCTGAAGCATGGCGGGTCAGCAAACTTGGTGAAATACCTGATATAACGTTCGAGGAAGCGTGTGTCAGGTGGCTTGAAGAGAAAGCACATAAAAAATCACTGGACGATGACAAAAGCCGGATCGGATTCTGGCTTCAACATTTCGCAGGAATGCAACTAAGAGACATTACTGAATCAAAAATTTATTCAGCAATGCAGAAAATGACGAACCGGCGTCATGAGGAAAACTGGAAACTCAGGGCAGAAGCATGCAGAAAAAAAGGGAAACCTGTT…
	argU	10942	EC10942_0514	AP019703	ATGCAGCGACGAGTTGCCTGGGTGAATCCAGAAGAGAGCAAATCAAACCGCGCCATTGGTGTGGCGCTGAACGATACCGCCTGTAAAGTGTTGCGTGATCAAATAGGCAAGCATCACAAATGGGTGTTTGTACATACCAAGGCGGCTAAGCGAGCAGATGGAACATCAACGCCTGCGGTCAGGAAGATGCGCATCGACAGCAAGACATCATGGCTATCAGCTTGTCGTCGTGCAGGAATTGAAGATTTCCGTTTCCATGACCTCAGACACACCTGGGCAAGCTGGCTGATTCAGTCAGGCGTCCCATTATCAGTGCTTCAGGAAATGGGCGGATGGGAGTCCATAGAAATGGTTCGTAGGTATGCTCACCTTGCGCCTAATCATTTGACAGAGCATGCG…
	argU	AA053	identified in this study	ERX1089266	ATGTTCAGAATCATTTTTCCTAACACCTGGTACGTCGACCACCACGGCACTCCCTGCAAAATCCTGCGTTCTACCCACAACAAAGTTCACTACATCCGAAAAGGCGTCAAGTTTGCGCTGGCAACTGGTCTGAGAAAGTCGAACATCATAAATCTGGAATGGCAACAAATCGACATGCAGCGACGAGTTGCCTGGGTGAATCCAGAAGAGAGCAAATCAAACCGCGCCATTGGTGTGGCGCTGAACGATACCGCCTGTAAAGTGTTGCGTGATCAAATAGGCAAGCATCACAAATGGGTGTTTGTACATACCAAGGCGGCTAAGCGAGCAGATGGAACATCAACGCCTGCGGTCAGGAAGATGCGCATCGACAGCAAGACATCATGGCTATCAGCTTGT…
	argU	PARC449	ACU67_21125	LEAC01000131	ATGTCACTCTTCCGCAGAAATGAAATATGGTATGCCTCGTATTCGCTCCCGGGCGAGAAACGAATTAAGGAATCTCTTGGCACAAAGGACAAGCGGCAAGCTCAGGAGTTGCACGACAAGCGAAAAGCAGAACTCTGGCGAGTAGAAAAGCTAGGGGATTTACCTGATGTCACTTTTGAAGAGGCCTGCCTAAGATGGCTTGAGGAAAAAGCTGATAAAAAATCTCTCGATTCAGATAAAAGCCGGATTGAGTTCTGGCTTGAACATTTTGAGGGTATAAGGCTTAAAGATATCTCGGAGGCAAAGATTTACTCTGCTGTAAGCAGAATGCATAACAGAAAGACGAAAGAAATATGGAAACAGAAAGTTCAGGCCGCCATCAGGAAAGGTAAAGAACCG…
	ybhC-ybhB	10942	EC10942_0741	AP019703	ATGGGAAGAAGGCGAAGTCATGAGCGCCGGGATTTACCCCCTAACCTTTATATAAGAAACAATGGATATTACTGCTACAGGGACCCAAGGACGGGTAAAGAGTTTGGTTTAGGCCGAGACAGGAGGATAGCAATCACTGAAGCAATACAGGCCAATATTGAGTTATTTTCAGGACACAAACACAAGCCTCTGACAGCGAGAATCAACAGTGATAATTCTGTTACGTTACATTCATGGCTTGATCGCTACGAAAAAATCCTCGCCAGCAGAGGAATCAAGCAGAAGACACTCATAAATTACATGAGCAAAATTAAAGCAATAAGGAGGGGGCTGCCTGATGCTCCACTTGAAGACATCACCACAAAAGAAATTGCGGCAATGCTCAATGGATACATAGAC…
	ybhC-ybhB	PNUSAE000258	identified in this study	SRX886076	ATGCTTCCATCGGAAACGATGATCTGGCAGCCTGAGTTCACAGATAAAACACTCTCCAGGAAACCCGGGGCGGTTCACCGGGATTTACCCCCTAACCTTTATATAAGAAACAATGGATATTACTGCTACAGGGACCCAAGGACGGGTAAAGAGTTTGGTTTAGGCCGAGACAGGAGGATAGCAATCACTGAAGCAATACAGGCCAATATTGAGTTATTTTCAGGACACAAACACAAGCCTCTGACAGCGAGAATCAACAGTGATAATTCTGTTACGTTACATTCATGGCTTGATCGCTACGAAAAAATCCTCGCCAGCAGAGGAATCAAGCAGAAGACACTCATAAATTACATGAGCAAAATTAAAGCAATAAGGAGGGGGCTGCCTGATGCTCCACTT…
	ybhC-ybhB	PNUSAE003213	identified in this study	SRX1837222	ATGCTTCCATCGGAAACGATGATCTGGCAGCCTGAGTTCACAGATAAAACACTCTCCAGGAAACCCGGGGCGGTTCATGTTGTTACCGGGCAGCGAGTTGGTGATTTATGCGAAATGAAGTGGTCTGATATCGTAGATGGATATCTTTATGTCGAACAAAGCAAAACAGGCGTAAAAATTGCCATCCCTACAACATTGCATGTTGATGCTCTCGGGATATCAATGAAGGAAACACTTGATAAATGCAAAGAGATTCTTGGCGGAGAAACCATAATTGCATCTACTCGTCGTGAACCGCTTTCATCCGGCACAGTATCAAGGTATTTTATGCGCGCACGAAAAGCATCAGGTCTTTCCTTCGAAGGGGATCCGCCTACCTTTCACGAGTTGCGCAGTTTG…
	cspD-clpS	112648	EC112648_0895	AP019706	ATGAGCAGGGCAATTCATAGACTTAGCGACACTCTTTTACGAAAATTAAGCGGATCACCAACCACAAAAAGCACCTTTTTTAATGATGGTGGCAACCTTAGCGTAAGGCATTCAACCAATGGCCTGTTAACCTGGTATTTCACTTACAGGTCCGGAACTGGTAGGCAGATATCACCTGAACGTCTGAGGCTGGGAAATTATCCAGATTTGAGCCTGAAAGCAGCCAGGGAAAAAGCGTCGCAATGTCGCGCATGGCTGGCTGAGGGGAAAAATCCGCGCTATGAACTTAATCATGCTGTACAGGACGCGTTAGCCCCCGTGACGGTTAAGGAAGCGCTCACTTACTGGCTTGAATCGTACGCAAAGGAAAAGCGCACTGACTACGAATCACTGAAAAGC…
	cspD-clpS	2014C-4056	identified in this study	SRX730658	ATGAGCAGCGCAATTCATAGACTTAGCGACACTCTTTTACGAAAATTAAGCGGATCACCAACCACAAAAAACGCCTTTTTTAATGACGGTGGCAATCTTAGCGTAAGACATTCCACCAGCGGCCTGTTAACCTGGTATTTCACTTACAGGGCCGGAACTGGTAGGCAGGTATCACCGGAACGTCTGAGACTGGGCAATTATCCCGATCTGAGCCTGAAAGCAGCCAGGGAAAAAGCAGCACAGTGTCGCGCCTGGCTGGCTGAGGGGAAAAATCCGCGCTATGAGCTTAATCGTGCTGTACAGGATGCGTTAGCCCCCGTGACAGTTAAGGAAGCGCTCACTTACTGGCTTGAATCGTATGCAAAGGAAAAGCGCACTGACTACGAATCACTGAAAAGC…
	cspD-clpS	EH1910	ECEH1910_01466	BJPH01000093	ATGAGCAGGGCAATTCATAGACTTAGCGACACTCTTTTACGAAAATTAAGCGGATCACCAACCACAAAAAACACCTTTTTTAATGATGGTGGCAACCTTAGCGTAAGGCATTCAACCAATGGCCTGTTAACCTGGTATTTCACTTACAGGGCCGGAACAGGCAGGAAGGTATCCCCTGAACGTCTGAGGCTGGGAAATTATCCTGATTTGAGCCTGAAAGCAGCCAGGGAAAAAGCGGCGCAGTGTCGCGCCTGGCTTGCTGAGGGGAAAAATCCACGCCATGAGCTTAATCACACCGTACAGGAAGCGTTATCACCTGTTACGGTTAAGGAAGCGCTCACTTACTGGCTTGAATCGTACGCGAAGGAAAAGCGCACAGACTACGAATCTCTGAAGAGC…
	cspD-clpS	14040	EC14040_01081	BJQW01000039	ATGAGCAGGGCAATTCATAGACTTAGCGACACTCTTTTACGAAAATTAAGCGGATCACCAACCACAAAAAACACCTTTTTTAATGATGGTGGCAACCTTAGCGTAAGGCATTCAACCAATGGCCTGTTAACCTGGTATTTCACTTACAGGGCCGGAACTGGTAGGCAGATATCACCGGAACGTCTGAGGCTGGGCAATTATCCCGATCTGAGCCTGAAAGCTGCTAGGGAAAAAGCGGCACAGTGTCGCGCCTGGCTGGCTGAGGGTAAAAATCCGCGCTATGAACTTAATCATGCTGTACAGGACGCGTTAGCCCCCGTGACGGTTAAGGAAGCGCTCACTTACTGGCTTGAATCGTACGCAAAGGAAAAGCGCACTGACTACGAATCACTGAAAAGC…
	cspD-clpS	PNUSAE002850	identified in this study	SRX1715872	ATGAGCAGGGCAATTCATAGACTTAGCGACACTCTTTTACGAAAATTAAGCGGATCACCAACCACAAAAAGCACCTTTTTTAATGATGGTGGCAACCTTAGCGTAAGGCATTCAACCAATGGCCTGTTAACCTGGTATTTCACTTACAGGGCCGGAACTGGTAGGCAGATATCACCGGAACGTCTGAGGCTGGGCAATTATCCCGATCTGAGCCTGAAAGCTGCCAGGGAAAAAGCGGCACAGTGTCGCGCCTGGCTGGCTGAGGGGAAAAATCCGCGCTATGAACTTAATCATGCTGTACAGGACGCTTTAGCCCCCGTGACGGTTAAGGAAGCTCTCACTTACTGGCTTGAATCGTACGCAAAGGAAAAGCGCACTGACTACGAATCACTGAAAAGC…
	cspD-clpS	2010C-3162	identified in this study	SRX730371	ATGAGCAGGGCAATTCATAGACTTAGCGACACTCTTTTACGAAAATTAAGCGGATCACCAACCACAAAAAACACCTTTTTTAATGATGGTGGCAACCTTAGCGTAAGGCATTCAACCAATGGCCTGTTAACCTGGTATTTCACTTACAGGACCGGAACAGGCAGGAAGGTAGCCCCTGAACGTCTGAGGCTGGGCAATTATCCCGATCTGAGCCTGAAAGCTGCCAGGGAAAAAGCGGCACAGTGTCGCGCCTGGCTGGCTGAGGGGAAAAATCCGCGCTATGAACTTAATCATGCTGTACAGGACGCGTTAGCCCCAGTGACGGTTAAGGAAGCGCTCACTTACTGGCTTGAATCGTACGCAAAGGAAAAGCGCACTGACTACGAATCACTGAAAAGC…
	cspD-clpS	142527	EC142527_01703	BJRI01000048	ATGAGCAGGGCAATTCATAGACTTAGCGACACTCTTTTACGAAAATTAAGCGGATCACCAACCACAAAAAACACCTTTTTTAATGATGGTGGCAACCTTAGCGTAAGGCATTCAACCAATGGCCTGTTAACCTGGTATTTCACTTACAGGTCCGGAACTGGTAGGCAGATATCACCTGAACGTCTGAGGCTGGGAAATTATCCAGATTTGAGCCTGAAAGCAGCCAGGGAAAAAGCGTCGCAATGTCGCGCATGGCTGGCTGAGGGGAAAAATCCGCGCTATGAACTTAATCATGCTGTACAGGACGCGTTAGCCCCCGTGACGGTTAAGGAAGCGCTCACTTACTGGCTTGAATCGTACGCAAAGGAAAAGCGCACTGACTACGAATCACTGAAAAGC…
	serS-dmsA	FHI82	not annotated in the sequence deposited to DB	LM996792	ATGTCGATTAAGCAACTCAAAGACGGGCGTTATCAGGTCGATGTCAGACCGCAGGGGGCGGAAGGAAAGCGGATTCGAAAAATCTTTGCCCTGAAATCAAAGGCTCAGGAGTTTGAGAAGTATGTGTTACAGAACTTTCATGACAAGCCATGGCAGGCTAAGCCAGCTGATCAGCGGCGATTATCAGAGCTGCTTGATGCGTGGTGGATGCTTGATGGGCGTAATCAGGCTTACGGGGATAGCTACAGGGTTAGGCTAGGGAAGGTTGTTCGTGAAATGGGAGATCCTCGCGCCAGTCAGATGACGCGAAAATTTATGCTTGAATATCGGTCAGAGAAATTACAGGCCGGATTAATGCCGTCCAGTATTAATCGTGACTTATGCGTACTGTCTACCATG…
	serS-dmsA	PNUSAE003447	identified in this study	SRX1884239	ATGTCGATTAAGCAACTCAAAGACGGACGTTATCAGGTCGATGTCAGACCGCAGGGGGCGGAAGGAAAGCGGATTCGAAAAATCTTTGCCCTGAAATCAAAGGCTCAGGAGTTTGAGAAGTATGTGTTACAGAACTTTCATGACAAGCCATGGCAGGCTAAGCCAGCTGATCAGCGGCGATTATCAGAGCTGCTTGATGCGTGGTGGATGCTTGATGGGCGTAATCAGGCTTACGGGGATAGCTACAGGGTTAGGCTAGGGAAGGTTGTTCGTGAAATGGGAGATCCTCGCGCCAGTCAGATGACGCGAAAATTTATGCTTGAATATCGGTCAGAGAAATTACAGGCCGGATTAATGCCGTCCAGTATTAATCGTGACTTATGCGTACTGTCTACCATG…
	pflA	241810	identified in this study	SRX1793482	ATGTCTATTAAAAAGCTCGATGATGGTCGTTATGAAGTGGACGTCAGACCGCAGGGTGCAGATGGAAAACGTATCAGGCGGAAATTTAAAACTAAAGGTGAAGCTCAGGCATTCGAACGTCATGTACTGGTTAACTACCACAACAAAGAGTGGTTGGAGAAACCAGCCGACCGCCGAACTCTTACAGAGTTGTTAGGTAGATGGTGGATATATCACGGAAAATCACATGAGCGTGGAGATATTGAACGGGGGCGTTTAACGACAATAATCGCCAAATTTGCAGAAATGGGAGTGTCCAGAGCTGACCAGCTAACAAAGAAAACGATAACTGATTATCGCGTTGTAATGATGAACGATGGTCTAAAACCAGCCAGCGTAAATCGACATCTGGCAATAATG…
	pflA	PNUSAE002850	identified in this study	SRX1715872	ATGTCTATTAAAAAGCTCGATGATGGTCGTTATGAAGTGGACGTCAGACCGCAGGGTGCAGATGGAAAACGTATCAGGCGGAAATTTAAAACTAAAGGTGAAGCTCAAGCATTCGAACGTCATGTACTGGTTAACTACCACAACAAAGAGTGGCTGGAGAAGCCAGCCGACCGCCGAACTCTTACAGAGTTGTTAGGCAGATGGTGGATATATCACGGAAAATCACATGAGCGTGGAGATATTGAACGGGGGCGTTTGACGACAATAATCGCCAAATTTGCAGAAATGGGAGTGTCCAGAGCTGACCAGCTAACAAAGAAAACGATAACTGATTATCGCGTTGTAATGATGAACGATGGTCTAAAACCAGCCAGCGTAAATCGGCATCTGGCAATAATG…
	serT	10942	EC10942_0984	AP019703	ATGGGAAGACCAAGAAAAAATAAAAAAGATAATGTACTGCCACCGCGGGTTAGATCGAATGGTTACAGTTACGTGTGGAAACCCGAAGGAAGTACAAGAAGTATAGGGCTAGGAAGAGTGCGGAAAACCAGCGTAGCTAAAGTCTGGCAAAATTATGAACTGGAAAAAGCAAAACTCCACAACATAATGACCGTAGCTAAATTGTGGCACATGTTTATGGACTCCCCTGCATTTACAGAACTGGCCCCCCGAACCCAAAAAGATTATCGACAACATCAGAAGGCGTTGCTGATGGTATTCGGAAAAGTGCTTGCTGATAATGTCAAAACTGAGCAGGTAAGAATTTTCATGGATAAACGAGGGCTTGAGAGCAAGACCCAGGCAAATCATGAACTGGCA…
	serT	173582	identified in this study	SRX1797196	ATGGGAAGACCAAGAAAAAATAAAAAAGATAATGTACTGCCACCGCGGGTTAGATCGAATGGTTACAGTTACGTGTGGAAACCCGAAGGAAGTACAAGAAGTATAGGGCTAGGAAGAGTGCGGAAAACCAGCGTAGCTAAAGTCTGGCAAAATTATGAACTGGAAAAAGCAAAACTCCACAACATAATGACCGTAGCTAAATTGTGGCACATGTTTATGGACTCCCCTGCATTTACAGAACTGGCCCCCCGAACCCAAAAAGATTATCGACAACATCAGAAGGCGTTGCTGATGGTATTCGGAAAAGTGCTTGCTGATAATGTCAAAACTGAGCAGGTAAGAATTTTCATGGATAAACGAGGGCTTGAGAGCAAGACCCAGGCAAATCATGAACTGGCA…
	serT	132418	EC132418_02325	BJQL01000084	ATGGGAAGACCAAGAAAAAATAAAAAAGATAATGTACTGCCACCGCGGGTTAGATCGAATGGTTACAGTTACGTGTGGAAACCCGAAGGAAGTACAAGAAGTATAGGGCTAGGAAGAGTGCGGAAAACCAGCGTAGCTAAAGTCTGGCAAAATTATGAACTGGAAAAAGCAAAACTCCACAACATAATGACCGTAGCTAAATTGTGGCACATGTTTATGGACTCCCCTGCATTTACAGAACTGGCCCCCCGAACCCAAAAAGATTATCGACAACATCAGAAGGCGTTGCTGATGGTATTCGGAAAAGTGCTTGCTGATAATGTCAAAACTGAGCAGGTAAGAATTTTCATGGATAAACGAGGGCTTGAGAGCAAGACCCAGGCAAATCATGAACTGGCA…
	torS	2014C-3004	identified in this study	SRX1926637	ATGGGAAGAAGGCGAAGTCATGAGCGCCGGGATTTACCCCCTAACCTTTATATAAGAAACAATGGATATTACTGCTACAGGGACCCAAGGACGGGTAAAGAGTTTGGATTAGGCCGAGACAGGAGGATAGCAATCACTGAAGCAATACAGGCCAATATTGAGTTACTCTCAGACAGCGGACGCAAATCACTGATAGACAGAATTAAAGGCGGTGACGCAATCACTCTTCATGTGTGGCTTGACCGATATGAAAGAATCCTCACCGAAAGAGGGATCAGGCCGAAAACTCTACTCGACTACGCCAGCAAAATCAGGGCAATCCGAAGAAAATTGCCGGACAAACCGCTCACTGACATATCAACGAAAGAAGTGGCAGCAATGCTAAACACCTACGTGGCA…
	wrbA	112648	EC112648_1084	AP019706	ATGGCGAATTCAGCCTATCCAGCCGGCGTTGAAAATCACGGAGGAAAACTCCGAATAACGTTTAAGTACAGGGGTAAACGAGTGCGCGAAAATCTTCGCGTGCCCGATACACCGAAAAACAGAAAGATCGCTGGTGAGTTAAGGGCTTCGGTCTGCTTTGCAATCAGAACAGGAACGTTTGATTATGCCGATCGATTCCCTGACTCACCTAACCTGAAGCTATTTGGCCTGGTAAAAAAAGATATCACCGTCGGTGAACTGGCACAGAAATGGCTTACTCTGAAAGTAATGGAAATCAGTAGTAACGCCTTAAATCGTTATCAATCAGTGATGAAAAATATGCTACCGAGGCTTGGTCCTGGCAGGCTGGCGTCATCGATTACAAAAGAAGATCTGCTG…
	wrbA	03-6430	ACU98_13860	LEAB01000134	ATGGCGAATTCAGCCTATCCAGCCGGCGTTGAAAATCACGGAGGAAAACTCCGAATAACGTTTAAGTACAGGGGTAAACGAGTGCGCGAAAATCTTCGCGTGCCCGATACACCGAAAAACAGAAAGATCGCTGGTGAGTTAAGGGCTTCGGTCTGCTTTGCAATCAGAACAGGAACGTTTGATTATGCCGATCGATTCCCTGACTCACCTAACCTGAAGCTATTTGGCCTGGTAAAAAAAGATATCACCGTCGGTGAACTGGCACAGAAATGGCTTACTCTGAAAGTAATGGAAATCAGTAGTAACGCCTTAAATCGTTATCAATCAGTGATGAAAAATATGCTACCGAGGCTTGGTCCTGGCAGGCTGGCGTCATCGATTACAAAAGAAGATCTGCTG…
	wrbA	141262	EC141262_03689	BJQZ01000176	ATGGCGAATTCAGCCTATCCAGCCGGCGTTGAAAATCACGGAGGAAAACTCCGAATAACGTTTAAGTACAGGGGTAAACGAGTGCGCGAAAATCTTCGCGTGCCCGATACACCGAAAAACAGAAAGATCGCTGGTGAGTTAAGGGCTTCGGTCTGCTTTGCAATCAGAACAGGAACGTTTGATTATGCCGATCGATTCCCTGACTCACCTAACCTGAAGCTATTTGGCCTGGTAAAAAAAGATATCACCGTCGGTGAACTGGCACAGAAATGGCTTACTCTGAAAGTAATGGAAATCAGTAGTAACGCCTTAAATCGTTATCAATCAGTGATGAAAAATATGCTACCGAGGCTTGGTCCTGGCAGGCTGGCGTCATCGATTACAAAAGAAGATCTGCTG…
	potB	10942	EC10942_1271	AP019703	ATGTCACCGAGGCCACGAAAAAACAGCACTGACGTAGCCGGACTTTACGAAAAATTTGATCGCAGAACTGGCAGAGTTTACTACCAGTATAAAAACCCTGTGACTGGAAAATTTCACGGGCTCGGAACAGACAAAGGTAAGGCAGAAAAAATCGCTTCCACAGCCAATCAGCGAATAGCTGCAGCAGAGGCTGAATATTTCATGCGCAAAATTGATGAAAGTCCGTCAGCAACAAAGCGTCGGGGTATCAGATTAAAGGCATGGGTTGATCGATATCTGAAAATACAGGACACGCGACTGAAAAATGGAGATATTGCAGCTACAACTCACAAAGAAAAAGCCCGAATGGCTGCATACCTGGTTTCCCGTCTGGGAAACCACCCATTGAAAGAACTGGAA…
	potB	FSIS1502550	identified in this study	SRX1589723	ATGTCACCGAGGCCACGAAAAAACAGCACTGACGTAGCCGGTCTTTACGAAAAGTTTGATCGCAGAACTGGCAGAGTTTACTACCAGTATAAAAATCCTGTGACTGGAAAATTTCACGGACTCGGAACAGACAAAGGTAAGGCAGAAAAAATCGCTTCCACAGCCAATCAGCGAATAGCTGCAGCAGAAGCTGAATATTTCATGCGCAAAATTGATGAAAGTCCGTCAGCAACAAAACGTCGGGGTATCAGATTAAAGGCATGGGTTGATCGATATCTGAAAATACAGGACACGCGACTGAAAAATGGAGATATTGCAGCTACAACTCACAAAGAAAAAGTGCGAATGGCTGCATACCTGGTTTCCCGTCTGGGAAACCACCCATTGAAAGAACTGGAA…
	potB	112808	EC112808_02355	BJQB01000175	ATGTCACCGAGGCCACGAAAAAACAGTACTGACGTAGCAGCTCTTTACGAAAAGTTTGATCGCAGAACTGGCAAGGTTTACTACCAGTATAAAAATCCTGTGACTGGAAAATTTCACGGACTCGGGACAGACAAAGTCAAGGCAGAAAAAATCGCTTCAACAGCCAATCAGCGAATAGCTGCAGCAGAAGCAGAATATTTCATGCGCAAAATTGATGAAAGTCCATCAGCAACAAAACGTCGGGGTATCAGATTAAAGGCATGGGTTGATCGATATCTGAAAATACAGGACACGCGACTGAAAAATGGAGATATTGCAGCTACAACTCACAAAGAAAAAACCCGAATGGCTGCATACCTGGTTTCCCGTCTGGGAAACCACCCATTGAAAGAACTGGAA…
	potB	173582	identified in this study	SRX1797196	ATGATCTGGCAGCCTGAGTTCACAGATAAAACACTCTCCAGGAAAACCGGGGCGGTTCATACACTACGCTGTGATGCCATTGGGATAACGTTAAAAGAAGTTATTGATGGGTGCCGAGACAGAATATTAAGTCCATATCTAATCCATAGTCGGCACCAGAAACAACCGAAGCCGATGAGTAAAGACAACCTGAGCGACTACTTTGCCAAAGCACGGGATCTGGCTGGGGTAATTCCACCAGCAGGAAAAACTCCGCCAACATTTCATGAACAACGCTCTCTATCAGAACGGCTGTACCGTGCACAGGGTATCGATACAAAAACATTACTAGGACATAAAGTCCAGGCAACCACCGATCGCTATAACGATACTCGAGGTCAGGAATGGGTTAAGTTGGTT…
	roxA-phoQ	10942	EC10942_1333	AP019703	ATGAGCAGAGCACTTAACAAACTGAGCGATACACAGCTGAGGAAAATCAACGGCACACCCGCCCAAAAAACAGCCTTTCTTAATGACGGTGGAAACCTGAGCGTCAGGCATTCAACCAGTGGCCTTTTAACCTGGTATTTCACTTACAGGGCCGGAACGGGAAGGGGGGCACCACCGGAACGCATTAAGCTGGGAAATTATCCTGATCTGAGCCTGAAATCAGCCAGGGAAAAAGCCGCCCAGTGTCGCGCATGGCTGGCAGAGGGGAAAAATCCACGTCATGAGCTTAATTACACCGTACAGGAAGCGTTAAAGCCGGTAACGGTTGGCGATGCGCTCACCTACTGGCTTGAGTCGTACGCAAAGGAAAACCGCGTGGATTATGCCGCCCTGAAAAAG…
	roxA-phoQ	EH1910	ECEH1910_00741	BJPH01000035	ATGAGCAGAGCACTTAACAAACTGAGCGATACACAGCTGAGGAAAATCAACGGCACACCCGCCCAAAAAACAGCCTTTCTTAATGACGGTGGAAACCTGAGCGTCAGGCATTCAACCAGCGGCCTTTTAACCTGGTATTTCACCTACAGGGCCGGAACGGGAAGGGGAGCACGACCGGAACGGATTAAGCTGGGAAATTATCCTGATCTGAGTCTGAAAGCTGCCAGGGAAAAAGCGGCACAGTGTCGCGCTTGGCTTGCTGAGGGGAAAAATCCACGTCATGAGATGAATTACACCGTACAGAAAGCGTTAAAGCCCGTAACGGTTGGCGATGCGCTTACCTACTGGCTTGAGTCTTACGTAAAGGAAAACCGCGTGGATTATGCCGCCCTGAAAAAG…
	roxA-phoQ	4865/96	not annotated in the sequence deposited to DB	AGTL01000082	ATGAGCAGAGCACTTAACAAACTGAGCGATACACAGCTGAGGAAAATCAACGGCACACCCGCCCAAAAAACAGCCTTTCTTAATGACGGTGGAAACCTGAGCGTCAGGCATTCAACCAGTGGCCTTTTAACCTGGTATTTCACTTACAGGGCCGGAACGGGAAGGGGGGCACCACCGGAACGCATTAAGCTGGGAAATTATCCTGATCTGAGCCTGAAATCAGCCAGGGAAAAAGCCGCCCAGTGTCGCGCATGGCTGGCAGAGGGGAAAAATCCACGTCATGAAATGAATTACACCGTACAGGAAGCGTTAAAGCCGGTAACGGTTGGCGATGCGCTCACCTACTGGCTTGAGTCGTACGCAAAGGAAAACCGTGTGGATTATGACCCACTGAAAAAG…
	ompW-1	10942	EC10942_1466	AP019703	ATGGCGCGCCCGCGAAAATATAAAACCGATGTTCCGGGATTATCTCCGTATTTTGACAAAAGAAATAACAAAGTTTACTGGCGTTACAGGCATCCCATAACAGGCAAAAATCACGGTCTCGGCAGTATTGACCAGAAACTGGCAGAAACTATTGCAGCAGAAGCGAACAGCCGTCTTGCCCGGCAGCAAATGGAACAAATGCTCAGTCTGCAGGAGAAAATTATTAGTGATACCGGCGGTTCATCAACCGTTACCATTTTTCTGAATAATTACAGAAAAATTCAACAGGAAAGATATGAAAACGGCGAGATCAAACTCAACACGCTGAAACAGAAAGCGGCCCCTCTCAGGGTATTTGATGAACGTTTTGGCACCAGACCGTTAGATGCCATAACCGTA…
	ompW-1	FHI95	not annotated in the sequence deposited to DB	CCRD01000109	ATGGCGCGCCCGCGAAAATATAAAACCGATGTTCCGGGATTATCTCCGTATTTTGACAAAAGAAATAACAAAGTTTACTGGCGTTACAGGCATCCCATAACAGGCAAAAATCACGGTCTCGGCAGTATTGACCAGAAACTGGCAGAAACTATTGCAGCAGAAGCGAACAGCCGTCTTGCCCGGCAGCAAATGGAACAAATGCTCAGTCTGCAGGAGAAAATTATTAGTGATACCGGCGGTTCATCAACCGTTACCATTTTTCTGAATAATTACAGAAAAATTCAACAGGAAAGATATGAAAACGGCGAGATCAAACTCAACACGCTGAAACAGAAAGCGGCCCCTCTCAGGGTATTTGATGAACGTTTTGGCACCAGACCGTTAGATGCCATAACCGTA…
	ompW-1	150317	EC150317_01282	BJRP01000054	ATGGCGCGCCCGCGAAAATATAAAACCGATGTTCCGGGATTATCTCCGTATTTTGACAAAAGAAATAACAAAGTTTACTGGCGTTACAGGCATCCCATAACAGGCAAAAATCACGGTCTCGGCAGTATTGACCAGAAACTGGCAGAAACTATTGCAGCAGAAGCGAACAGCCGTCTTGCCCGGCAGCAAATGGAACAAATGCTCAGTCTGCAGGAGAAAATTATTAGTGATACCGGCGGTTCATCAACCGTTACCATTTTTCTGAATAATTACAGAAAAATTCAACAGGAAAGATATGAAAACGGCGAGATCAAACTCAACACGCTGAAACAGAAAGCGGCCCCTCTCAGGGTATTTGATGAACGTTTTGGCACCAGACCGTTAGATGCCATAACCGTA…
	ttcA	10942	EC10942_1803	AP019703	ATGTCTAAATTACCAACAGGTGTCGAGATTCGAGGTAAATACATTCGCATCTGGTTCATGTTTCGAGGAAAACGATGTCGGGAAACATTGAAAGGCTGGGAGGTTACTAACAGTAACATTAAAAAAGCCGGGAATTTAAGAGCGTTGATAGTTCATGAAATCAATTCCGGTGAATTTGAGTATTTAAGACGTTTCCCCCAGTCCAGCACTGGGGCAAAAATGGTGACAACGAGGGTCATAAAAACGTTCGGGGAGCTTTGTGATATCTGGACAAAAATTAAAGAGACAGAGTTAACAACAAACACAATGAAGAAAACGAAATCACAATTAAAAACACTCAGGATAATAATTTGTGAGAGTACCCCAATATCACATATTCGTTATAGCGATATCTTAAAC…
	ttcA	2013C-4497	identified in this study	SRX1599927	ATGTCTAAATTACCAACAGGTGTCGAGATTAGAGGTAGAAACATTCGCATCTGGTTCATGTTTCGAGGAAAACGATGTCGGGAAACATTAAAAGGCTGGGAGATTACAAACAGTAATATTAAAAAGGCCGGAAATTTAAGAGCGCTGATAGTTCATGAAATAAACTCCGGTGAATTTGAGTATTTAAGACGTTTTCCCCAGTCCAGCACTGGGGCAAAAATGGTGACAACGAGAGTCATAAAAACGTTCGGGGAGCTTTGTGATATCTGGACAAAAATTAAAGAGACAGAGTTAACAACAAACACAATGAAGAAAACGAAATCACAATTAAAAACACTCAGAATAATAATTTGTGAAAGTACCCCGATATCATATATTCGTTATAGCGATATCTTAAAC…
	ttcA	EH2201	ECEH2201_04816	BJPN01000215	ATGCTTCCATCAGAAACGATGATCTGGCAGCCTGAGTTCACAGATAAAACACTCTCCAGGAAAACCGGGGCGGTTCATATTCGTTATAGCGATATCTTAAACTACCGGAATGAACTGCTGCATGGAGAAACGCTTTACCTGGATAATCCAAGATCCAACAAAAAAGGAAGAACCGTGCGCACAGTTGATAACTATATCGCCCTGCTCTGTTCGTTGTTACGTTTTGCGTATCAGTCGGGATTTATATCAACCAAACCATTTGAAGGAGTAAAAAAATTACAGCGAAACAGAATAAAGCCAGATCCGTTATCTAAAACAGAATTCAATGCATTAATGGAAAGTGAAAAAGGACAGAGCCAGAACTTGTGGAAATTTGCCGTTTACTCCGGGCTTCGTCAC…
	ydfJ	142245	EC142245_05011	BJRF01000423	ATGACAAATCTTTACGCCGTGTTCCAGTTTGGTGTTGATAACGGTTATCTGGCAGACAATCCATTTAAGGGGATCTCACCATTAAAGGAGTCGAGAACCATCCCGGATCCACTTTCGCGGGAGGAGTTTATCCGCCTTATTGACGCGTGCAGAAATCAGCAAGCCAAAAATTTATGGTGTGTTTCCGTTTATACTGGGATTCGCCCTGGTGAACTCTGTGCGCTTGGATGGGAAGATATAGATCTGAAAAATGGAACAATGATAATCAGAAGAAATCTGGCAAAAGACCGTTTTACAGTACCAAAAACACAGGCGGGAACCAATCGTGTGATTCACCTTATTAAGCCCGCAATCGACGCTCTCCGGAGTCAGATGGCACTAACGAGACTGAGCAAAGAG…
	ydfJ	10942	EC10942_1970	AP019703	ATGAAATATCCGACAGGCGTGGAAAACCATGGAGGGAAATTACGTATCTGGTTTGTTTATAAAGGTGTAAGAGTCCGGGAAAATCTTGGGGTTCCTGACACAGCAAAAAACAGGCGCATTGCAGGTGAGCTACGCGCCTCTGTTTGTTACGCAATAAAAACTGGCGCTTTCGACTATGCAAAACAGTTTCCCGCCTCACACAATCTGGAAAAATTTGGTGAGGCCCGACAAGATTTAACCATAAAAGAACTGGCTGAAAAATTTCTGGCACTGAAAGAAACTGAAGTCGCAAAAACGTCACTCAACACGTACCGTGCCGTCATCAAAAATATTCTGAGCATAATCGGTGAAAAAAATCTTGCATCATCGATTAATAAAGAAAAATTGCTGGCGGTACGT…
	ydfJ	FHI87	not annotated in the sequence deposited to DB	LM997008	ATGAAATATCCGACAGGCGTAGAAAACCACGGGGGGACATTACGCATCTGGTTTGTTTATAAAGGCGTAAGAGTCAGGGAAAACCTCGGTGTCCCTGACACAGTAAAAAACAGACGCATCGCTGGTGAACTACGCGCTTCTGTTTGTTACGCAATAAAAACGGGGATTTTTGACTACGCAAAACAGTTCCCCTACTCCCACAATCTGGGAAAATTTGGGGAAGCCAGACAAAATTTGACTATAGGTGAACTGGCCGAAAAATTTCTGGCTCTAAAAGAGGCCGAAGTTGCCAGAAGTTCACTCAATACATACCGTGCCGTCATCAAAAATATCCTGAGCATAATCGGTGAAAAAAATCTTGCCTCATCGATTAATAAAGAAAAATTACTGGAGGTTCGT…
	ydfJ	PNUSAE000494		SRX1037189	ATGGCACTAACGAGACTGAGCAAAGAGCATATCATCGATGTTCACCTCAGAGAATTCGGCAGAACAGAGAAACAAAAATGTACCTTTGTTTTTCAACCTGAAGTGTCAGCGAAAGTAAAAAATTATGGCGACCATTTTACCGTTGACTCAATAAGGCAGATGTGGGACGCAGCGGTAAAGCGTGCCGGAATCCGCCATCGCAAATCGTATCAGTCGAGACACACTTATGCCTGCTGGTCGTTAACAGCAGGAGCTAACCCGGCATTCATTGCAAACCAGATGGGCCATGCAGATGCGCAAATGGTGTTTCAGGTGTACGGGAAATGGATGTCAGAAAATAATAATGCGCAGGTAACGCTGTTAAATACACAGTTAAGCGAGTTTGCCCCAACCATGCCC…
	ydfJ	PNUSAE001494	identified in this study	SRX1309273	GTGTCCGTTAAACTCAGGCTACCTCACATCGATGTTCACCTCAGAGAATTCGGCAGAACAGAGAAACAAAAATGTACCTTTGTTTTTCAACCTGAAGTGTCAGCGAAAGTAAAAAATTATGGCGACCATTTTACCGTTGACTCAATAAGGCAGATGTGGGACGCAGCGGTAAAGCGTGCCGGAATCCGCCATCGCAAATCGTATCAGTCGAGACACACTTATGCCTGCTGGTCGTTAACAGCAGGAGCTAACCCGGCATTCATTGCAAACCAGATGGGCCATGCAGATGCGCAAATGGTGTTTCAGGTGTACGGGAAATGGATGTCAGAAAATAATAATGCGCAGGTAACGCTGTTAAATACACAGTTAAGCGAGTTTGCCCCAACCATGCCCCATAAC…
	tqsA	EH2201	ECEH2201_02356	BJPN01000071	ATGAGCAGAGCACTTAACAAACTGAGCGATACACAACTGAGGAAAATCAACGGCACACCCGCCCAAAAAACAGCCTTTCTTAATGACGGTGGAAACCTGAGCGTCAGGCATTCAACCAGCGGCCTTTTAACCTGGTATTTCACCTACAGGGCCGGAACGGGAAGGGGAGCACGACCGGAACGGATTAAGCTGGGAAATTATCCTGATCTGAGCCTGAAAGCAGCCAGGGAAAAAGCCGCACAGTGTCGCGCATGGCTGGCTGAGGGGAAAAATCCACGTCATGAGATGAATTACACCGTACAGGAAGCGTTAAAGCCCGTAACGGTTGGCGATGCGCTCACCTACTGGCTTGAGTCTTACGTAAAGGAAAACCGCGTGGATTATATCGCCCTGAAAAGG…
	btuC-ihfA	10942	EC10942_2110	AP019703	ATGCGCCCTGAGGGGCGTAAAGGCAAACGCATTCGCAAAAAATTTAAAACGAAATCGGATGCAGTTTTATATGAGCGGTGGGTGCTGGCGCAACAGCATAACAATGAGTGGAAAGGAAACTCTATTGATCGCCGTCCTCTGTCAGTGCTTATTGACTTGTGGTGGAAATACCACGGCCAGCTAATGAAGTCAGGGCATAACACGCGCCTTAAATTGCTGCGCTTGAGTGAAGCAATGGATGACCCGTGCGTGCATAAACTTAATACAACGATGCTCACCGAGCTACGTGTGTCCAGGATAGAGCAGGGGATACAGCCCAGCACCATAAATCGAGAGATTGGGGCGTTAAGCGCGATGTTTACCGCACTCATCTCATCCGGCCATTTTCTTAACGATAAC…
	btuC-ihfA	FSIS1503258	identified in this study	SRX1122551	ATGCGTCCTGAGGGGCGTAAAGGCAAACGCATTCGCAAAAAATTTAAAACGAAATCGGATGCAGTTTTATATGAGCGGTGGGTGCTGGCGCAACAGCATAACAATGAGTGGAAAGGAAACTCCATTGATCGCCGCCCGCTGTCAGTGCTTATTGACTTGTGGTGGAAATACCACGGCCAGCTAATGAAGTCAGGGCATAACACGCGCCTTAAATTGCTGCGCTTGAGTGAGGCAATGGATGACCCGTGCGTGCATAAACTTAATACAACGATGCTCACCGAGCTACGTGTGTCCAGGATAGAGCAGGGGATACAGCCCAGCACCATAAATCGAGAGATTGGGGCGTTAAGCGCGATGTTTACCGCACTCATCTCATCCGGCCATTTTCTTAACGATAAC…
	btuC-ihfA	150952	EC150952_02861	BJRT01000090	ATGCGCCCTGAGGGGCGTAAAGGCAAACGCATTCGCAAAAAATTTAAAACGAAATCGGATGCAGTTTTATATGAGCGGTGGGTGCTGGCGCAACAGCATAACAATGAGTGGAAAGGAAACTCTATTGATCGCCGTCCTCTGTCAGTGCTTATTGACTTGTGGTGGAAATACCACGGCCAGCTAATGAAGTCAGGGCATAACACGCGCCTTAAATTGCTGCGCTTGAGTGAAGCAATGGATGACCCGTGCGTGCATAAACTTAATACAACGATGCTCACCGAGCTACGTGTGTCCAGGATAGAGCAGGGGATACAGCCCAGCACCATAAATCGAGAGATTGGGGCGTTAAGCGCGATGTTTACCGCACTCATCTCATCCGGCCATTTTCTTAACGATAAC…
	pphA-yebY	EH1910	ECEH1910_04775	BJPH01000239	ATGCAGCGGAAAAAATACGATCCCAATTTGCCTAAAAACTTAACATATCGAAGGAGGGACAAAGCATATTACTGGCGCAACCCTCTGACGAAAGAAGAATTTACACTAGGTAAAATTTCAAGAAGAGATGCAATCGCGCAGGCAATTGAAGCAAATCACTATATATACAAAAACTACTCTACTGCTGCCTTAATTGAAAAACTTAAAGGGTTCGACTCATTTACTATGGCAGACTGGATTGAACGTTACAAAACGATTCTTATAAGGAGAAAAGTGTCCAGAAATACTTATAAAATTCGGGTAAATCAACTGGAGACAATAAAAGAAAAATTGGGAGAGATTTTACTGACAGAAATAACCACTCGCCATATTGCCGAGTTTCTTGATTTGTGGATTGAA…
	pphA-yebY	173582	identified in this study	SRX1797196	ATGCAGCGGAAAAAATACGATCCCAATTTGCCTAAAAACTTAACATATCGAAGGAGGGACAAAGCATATTACTGGCGCAACCCTCTGACGAAAGAAGAATTTACACTAGGTAAAATTTCAAGAAGAGATGCAATCGCGCAGGCAATTGAAGCAAATCATTATATATACAAAAACTACTCTACTGCTGCCTTAATTGAAAAACTTAAAGGGTTCGACTCATTTACTATGGCAGACTGGATTGAACGTTACAAAACGATTCTTATAAGGAGAAAAGTGTCCAGAAATACTTATAAAATTCGGGTAAATCAACTGGAGACAATAAAAGAAAAATTGGGAGAGATTTTACTGACAGAAATAACCACTCGCCATATTGCCGAGTTTCTTGATTTGTGGATTGAA…
	pphA-yebY	StOlav172	UN90_02405	JZDY01000041	ATGCAGCGGAAAAAATACGATCCCAATTTGCCTAAAAACTTAACATATCGAAGGAGGGACAAAGCATATTACTGGCGCAACCCTCTGACGAAAGAAGAATTTACACTAGGTAAAATTTCAAGAAGAGATGCAATCGCGCAGGCAATTGAAGCAAATCATTATATATACAAAAACTACTCTACTGCTGCCTTAATTGAAAAACTTAAAGGGTTCGACTCATTTACTATGGCAGACTGGATTGAACGTTACAAAACGATTCTTATAAGGAGAAAAGTGTCCAGAAATACTTATAAAATTCGGGTAAATCAACTGGAGACAATAAAAGAAAAATTGGGAGAGATTTTACTGACAGAAATAACCACTCGCCATATTGCCGAGTTTCTTGATTTGTGGATTGAA…
	yecE/ompW-2	10942	EC10942_1515/_2379	AP019703	ATGAGTAACGCATCATACCCGACAGGCGTTGAAAACCATGGAGGATCACTCCGTATATGGTTTCACTATAATGGCAAGCGTGTCAGAGAAAACCTCGGTGTTCCTGACACAGCCAAAAACCGGAAGATCGCTGGTGAACTTCGCACTTCCGTTTGTTTTGCAATCAGAATGGGGAGTTTCGACTACGCCGCGCAGTTCCCTAATTCCCCTAACCTGAAACACTTTGGTCTGGGAAAAAGAGAGATAACCGTTAAGGCACTTTCGGAAAAATGGTTGGACCTTAAGAAAATTGAGATAGGAAGTAATGCATTCAGTCGGTATCAATCCGTGGTGAGAAACATGCTTCCTCGCATAGGGGAAAAACGTCTTGCTTCGTCGGTAACAAAGGAAGATTTACTG…
	yecE/ompW-2	4865/96	not annotated in the sequence deposited to DB	AGTL01000336	ATGAGTAACGCATCATACCCGACAGGCGTTGAAAACCATGGAGGATCACTCCGTATATGGTTTCACTATAATGGCAAACGTGTCAGAGAAAACCTCGGTGTTCCTGACACCGCCAAAAACCGGAAGATCGCTGGTGAGCTTCGCACTTCTGTTTGTTTTGCAATCAGAATGGGGAGTTTCGACTACGCCGCGCAGTTCCCTAATTCCCCTAACCTGAAACACTTTGGTCTGGGAAAAAGAGAGATAACCGTTAAGGCACTTTCGGAAAAATGGTTGGACCTTAAGAAAATTGAGATAGGAAGTAATGCATTCAGTCGGTATCAATCCGTGGTGAGAAACATGCTTCCTCGCATAGGGGAAAAACGTCTTGCTTCGTCGGTAACAAAGGAAGATTTACTG…
	yecE/ompW-2	133313	EC133313_04776	BJQS01000240	ATGAGTAACGCATCATACCCGACAGGCGTTGAAAACCATGGAGGATCACTCCGTATATGGTTTCACTATAATGGCAAGCGTGTCAGAGAAAACCTCGGTGTTCCTGACACAGCCAAAAACCGGAAGATCGCTGGTGAACTTCGCACTTCCGTTTGTTTTGCAATCAGAATGGGGAGTTTCGACTACGCCGCGCAGTTCCCTAATTCCCCTAACCTGAAACACTTTGGTCTGGGAAAAAGAGAGATAACCGTTAAGGCACTTTCGGAAAAATGGTTGGACCTTAAGAAAATTGAGATAGGAAGTAATGCATTCAGTCGGTATCAATCCGTGGTGAGAAACATGCTTCCTCGCATAGGGGAAAAACGTCTTGCTTCGTCGGTAACAAAGGAAGATTTACTG…
	leuZ	112648	EC112648_2482	AP019706	ATGTCGGTTCGTAAGATTCCATCAGGTAAATGGCTTTGCGAATGTTATCCCTACGGGGCATCGGGAAAACGCATTCGTAAACAGTTTGCGACAAAAAGTGAGGCGCTCTCTTATGAGCGCCGTTTAATGAATAGTAGAGTTGGAGACGAGTTTCAAGATGGTTCTGGTCCTCGTCTTTCTGAGTTGATTGCTCGTTGGTTTGAGATGTACGGTAAAACCTTGTCCTCTGGTGCAGAGCGCAAAGTCAAACTTGAGGCGATTTGTTCCAGGCTGGGAGATCCATTTGCTTCTCAGTTTGACAAAAATATGTTTGCCACTTATCGGGAAAGAAGGCTATCAGGAGAATGGAATCCCAAGGGGAAGAAAAAACTTAGTGAAGCAACCGTTAATCGCGAGCAG…
	leuZ	PV11-35	ECPV1135_03899	BJQO01000191	ATGTCGGTTCGTAAGATTCCATCAGGTAAATGGCTTTGCGAATGTTATCCCTACGGGGCATCGGGAAAACGCATTCGTAAACAGTTTGCGACAAAAAGTGAGGCGCTCTCTTATGAGCGCCGTTTAATGAATAGTAGAGTTGGAGACGAGTTTCAAGATGGTTCTGGTCCTCGTCTTTCTGAGTTGATTGCTCGTTGGTTTGAGATGTACGGTAAAACCTTGTCCTCTGGTGCAGAGCGCAAAGTCAAACTTGAGGCGATTTGTTCCAGGCTGGGAGATCCATTTGCTTCTCAGTTTGACAAAAATATGTTTGCCACTTATCGGGAAAGAAGGCTATCAGGAGAATGGAATCCCAAGGGGAAGAAAAAACTTAGTGAAGCAACCGTTAATCGCGAGCAG…
	leuZ	PNUSAE001434	identified in this study	SRX1301453	ATGTCGGTTCGTAAGATTCCATCAGGTAAATGGCTTTGCGAATGTTATCCCTACGGGGCATCGGGAAAACGCATTCGTAAACAGTTTGCGACAAAAAGTGAGGCGCTCTCTTATGAGCGCCGTTTAATGAATAGTAGAGTTGGAGACGAGTTTCAAGATGGTTCTGGTCCTCGTCTTTCTGAGTTGATTGCTCGTTGGTTTGAGATGTACGGTAAAACCTTGTCCTCTGGTGCAGAGCGCAAAGTCAAACTTGAGGCGATTTGTTCCAGGCTGGGAGATCCATTTGCTTCTCAGTTTGACAAAAATATGTTTGCCACTTATCGGGAAAGAAGGCTATCAGGAGAATGGAATCCCAAGGGGAAGAAAAAACTTAGTGAAGCAACCGTTAATCGCGAGCAG…
	serU	10942	EC10942_2551	AP019703	ATGGGAAGACGAAGGAAAAATCCTGAACACGAAAAACTACCTCCAAATGTATACCCAAATAAATATAGTTATGTATGGAAACCAACATCCAGAGAATCTGTCACACTAACCGCCATCAAGGATGGTTTAGCTGCTTTATGGAAAAGGTATGAGGAAACTGTAAATAATCGCGATCGCGCAATGACATTCGGTCGCTTGTGGGAAAAATTCCTCGCCAGCGCCTATTACAGTGACCTCAGTCCAAGAACACAAAAAGATTATCTACAACATCAAAAAAAGTTGCTTGCCGTATTCGGTAAGGTGCCGGCAGATTCCATAAAACCAGAACACATCCGTCGATACATGGACAAGAGAGGGGAGCAGAGTAAAACGCAAGCCAACCATGAAAAAAGCAGTATG…
	serU	PNUSAE000230	identified in this study	SRX869250	ATGGGAAGACGAAGGAAAAATCCTGAACACGAAAAACTACCTCCAAATGTATACCCAAATAAATATAGTTATGTATGGAAACCAACATCCAGAGAATCTGTCACACTAACCGCCATCAAGGATGGTTTAGCTGCTTTATGGAAAAGGTATGAGGAAACTGTAAATAATCGCGATCGCGCAATGACATTCGGTCGCTTGTGGGAAAAATTCCTCGCCAGCGCCTATTACAGTGACCTCAGTCCAAGAACACAAAAAGATTATCTACAACATCAAAAAAAGTTGCTTGCCGTATTCGGTAAGGTGCCGGCAGATTCCATAAAACCAGAACACATCCGTCGATACATGGACAAGAGAGGGGAGCAGAGTAAAACGCAAGCCAACCATGAAAAAAGCAGTATG…
	serU	PNUSAE001375	identified in this study	SRX1248093	ATGGGAAGACGAAGGAAAAATCCTGAACACGAAAAACTACCTCCAAATGTATACCCAAATAAATATAGTTATGTATGGAAACCAACATCCAGAGAATCTGTCACACTAACCGCCATCAAGGATGGTTTAGCTGCTTTATGGAAAAGGTATGAGGAAACTGTAAATAATCGCGATCGCGCAATGACATTCGGTCGCTTGTGGGAAAAATTCCTCGCCAGCGCCTATTACAGTGACCTCAGTCCAAGAACACAAAAAGATTATCTACAACATCAAAAAAAGTTGCTTGCCGTATTCGGTAAGGTGCCGGCAGATTCCATAAAACCAGAACACATCCGTCGATACATGGACAAGAGAGGGGAGCAGAGTAAAACGCAAGCCAACCATGAAAAAAGCAGTATG…
	sbcB	RM13514	ECRM13514_2729	CP006027	ATGACGGTCGCCCAGTGTCTCGACTACTGGTTCGACAACTACGTCTCTACAACTCTCAGAGAAAAAACCCAGGCACTTTACCGATCAACGGTTATGAAGCGCATGCATGACGCCTTTCCTAATCGTCCGGCATCTTCTATCACGGTTAAGCAATGGGTTGACCTGCTTACCGAAGAAGAAAGAGATAATCCACGCCGAGCAAGGCAGGTGCTAAGCCAACTAAGATCAGCAATAAGTTGGTGTATGCGGCGTCAGTTGATAGATAGTTGCGCAATTATGAGCATCCAACCAAGGGACTTCGGCTCCCGCGCTGAGGTAGGGGATCGGGTACTGTCGTATCACGAACTGGCTAAGATTTGGCTTGCTATTGAAAGAAGCCGTGCGTCTACGTCAAATAAG…
	sbcB	2014C-3190	identified in this study	SRX1637512	ATGACGGTCGCCCAGTGTCTCGACTACTGGTTCGACAACTACGTCTCTACAACTCTCAGAGAAAAAACCCAGGCACTTTACCGATCAACGGTTATGAAGCGCATGCATGACGCCTTTCCTAATCGTCCGGCATCTTCTATCACGGTTAAGCAATGGGTTGACCTGCTTACCGAAGAAGAAAGAGATAATCCACGCCGAGCAAGGCAGGTGCTAAGCCAACTAAGATCAGCAATAAGTTGGTGTATGCGGCGTCAGTTGATAGATAGTTGCGCAATTATGAGCATCCAACCAAGGGACTTCGGCTCCCGCGCTGAGGTAGGGGATCGGGTACTGTCGTATCACGAACTGGCTAAGATTTGGCTTGCTATTGAAAGAAGCCGTGCGTCTACGTCAAATAAG…
	sbcB	699	ECo699_02684	BJQN01000163	ATGACGGTCGCCCAGTGTCTCGACTACTGGTTCGACAACTACGTCTCTACAACTCTCAGAGAAAAAACCCAGGCACTTTACCGATCAACGGTTATGAAGCGCATGCATGACGCCTTTCCTAATCGTCCGGCATCTTCTATCACGGTTAAGCAATGGGTTGACCTGCTTACCGAAGAAGAAAGAGATAATCCACGCCGAGCAAGGCAGGTGCTAAGCCAACTAAGATCAGCAATAAGTTGGTGTATGCGGCGTCAGTTGATAGATAGTTGCGCAATTATGAGCATCCAACCAAGGGACTTCGGCTCCCGCGCTGAGGTAGGGGATCGGGTACTGTCGTATCACGAACTGGCTAAGATTTGGCTTGCTATTGAAAGAAGCCGTGCGTCTACGTCAAATAAG…
	yegQ-yegR	RM13516	ECRM13516_2716	CP006262	ATGTTTACAGCCCTGATTGAAGCGGAGTTATTCTTTGGTGAGCACCCTATCAGAGGGACAAAGAGGCTTAAGGAGGAAAAACCAGAAACAGGCTATCTCACACAGGAAGAAATTGCCTTACTGCTTGCAGCACTTGACGGCGACAATAAAAAGATTGCGATTCTTTGCCTGAGTACAGGAGCACGTTGGGGAGAAGCAGCTCGTTTGAAAGCAGAAAATATCATCCATAACCGCGTCACGTTTGTTAAAACGAAAACAAACAAACCACGCACCGTCCCGATCTCAGAGGCTGTTGCCAAAATGATCGCGGATAACAAACGAGGTTTTTTATTCCCTGATGCTGATTACCCTCGCTTCAGACGAACAATGAAAGCAATAAAACCGGATTTGCCAACGGGG…
	yegQ-yegR	142526	EC142526_02330	BJRH01000177	ATGGCAATCAAAAAACTCGATGATGGTCGATATGAAGTGGACATCCGCCCTACTGGACGTAATGGAAAACGCATCCGTAGGAAGTTTGATAAGAAAAGCGAAGCTGTCGCTTTCGAGAAATACACGTTGTACAACCACCACAATAAAGAATGGCTATCAAAACCAACAGACAAGCGACGTCTGTCGGAGCTGACACAGATCTGGTGGGATTTAAAGGGTAAACACGAAGAGCATGGGAAATCTAATCTTGGAAAAATTGAAATCTTCACAAAAATAACGAATGACCCATGCGCATTTCAAATTACGAAATCGCTTATCAGCCAGTACTGCGCCACCCGAAGAAGTCAGGGTATTAAACCTTCGAGTATCAATCGTGATTTAACATGTATTAGCGGCATG…
	yegQ-yegR	STEC1442	AML25_04060	LOGK01000057	ATGACAGTTAAGAAACTCGATGATGGTCGGTATGAAGTGGATATCAGACCTGCCGGGCGCAACGGAAAGCGCATCCGCAGGAAGTTCGACAAAAAAAGCGAGGCTATCGCTTTCGAAAAACACACGCAGTACAACCACCACAACAAAGAATGGCTTTCGAAGCCGACAGACAAGCGGCGTCTGTCAGAGCTAACGGCTATATGGTGGGAGTTGAAAGGAAAGCACGAGGAACACGGAAAATCTAATCTTGGGAAAATTGAAATATTTACCCGGATAACTGATGACCCCTGTGCGTTCCAGATAACGAAAGCACTTATCAGCCAGTACAGCGCTACCCGCAGAAGCCAGGGTATAAAGCCATCAAGCATTAACCGGGATTTAACCTGCATAAGTGGCATG…
	ygeW	FHI82	not annotated in the sequence deposited to DB	LM996802	ATGAATGCTGCCCTGACTGAACGACTGGTTTATGTCGCCCGCGCGGCACGTGACGCGGGGCATGGTAAACGCGGTGCAATATACGACGCTGCCTGTGCTGAACTTGGCATGTCCCGCGCCACTCTGCTGCGCAGGCTGAAGGAGGTCTCTGTGACTGATAAACGCAAAAAACGCGCTGATGCCGGACGCAGCGCCCTGACCCGCGACGAAGCCGCGCTGATATCTGCCACACTGCGTGAGGCCACCCGCAAGAACGGTAAGCGCCTCTATTCCATCGCAGATGCAGTGGAAACCCTGCGGGCTAACGGCTTTATCACCGCAGGCAGAACAGATGAAACCACCGGTGAGTTTTTCCCGTTGTCTGAAGATGCCATCAGCCGTGCTCTGCGTAACTATGGC…
	ygeW	173582	identified in this study	SRX1797196	ATGAATGCTGCCCTGACTGAACGACTGGTTTATGTCGCCCGCGCGGCACGTGACGCGGGGCATGGTAAACGCGGTGCAATATACGACGCTGCCTGTGCTGAACTTGGCATGTCCCGCGCCACTCTGCTGCGCAGGCTGAAGGAGGTCTCTGTGACTGATAAACGCAAAAAACGCGCTGATGCCGGACGCAGCGCCCTGACCCGCGACGAAGCCGCGCTGATATCTGCCACACTGCGTGAGGCCACCCGCAAGAACGGTAAGCGCCTCTATTCCATCGCAGATGCAGTGGAAACCCTGCGGGCTAACGGCTTTATCACCGCAGGCAGAACAGATGAAACCACCGGTGAGTTTTTCCCGTTGTCTGAAGATGCCATCAGCCGTGCTCTGCGTAACTATGGC…
	mlrA	RM13516	ECRM13516_2829	CP006262	ATGAGTAACGCATCATACCCGACAGGCGTTGAAAACCATGGAGGATCACTCCGTATATGGTTTCACTATAATGGCAAACGTGTCAGAGAAAACCTCGGTGTTCCTGACACAGCCAAAAACCGGAAGATCGCTGGTGAACTTCGCACTTCCGTTTGTTTTGCAATCAGAATGGGGAGTTTCGACTACGCCGCGCAGTTCCCTAATTCCCCTAACCTGAAACACTTTGGTCTGGGAAAAAGAGAGATAACCGTTAAGGCACTTTCGGAAAAATGGTTGGACCTTAAGAAAATTGAGATTTGTGCGAATGCACTTAACCGTTACCAGTCAGTAATTAAAAACATGTTACCAATGTTAGGTGAAAAAAAACTGGTTTCATCCATAACAAAAGAGGATTTACTT…
	mlrA	AA053	identified in this study	ERX1089266	ATGAGTAACGCATCATACCCGACAGGCGTTGAAAACCATGGAGGATCACTCCGTATATGGTTTCACTATAATGGCAAACGTGTCAGAGAAAACCTCGGTGTTCCTGACACCGCCAAAAACCGGAAGATCGCTGGTGAGCTTCGCACTTCTGTTTGTTTTGCAATCAGAATGGGGAGTTTCGACTACGCCGCGCAGTTCCCTAATTCCCCTAACCTGAAACACTTTGGTCTGGGAAAAAGAGAGATAACCGTTAAGGCACTTTCGGAAAAATGGTTGGACCTTAAGAAAATTGAGATTTGTGCGAATGCACTTAACCGTTACCAGTCAGTAATTAAAAACATGTTACCAATGTTAGGTGAAAAAAAACTGGTTTCATCCATAACAAAAGAGGATTTACTT…
	mlrA	StOlav173	not annotated in the sequence deposited to DB	LM996798	ATGAGTAACGCATCATACCCGACAGGCGTTGAAAACCATGGCGGATCACTCCGTATATGGTTTCACTATAATGGCAAACGTGTCAGAGAAAACCTCGGTGTTCCTGACACCGCCAAAAACCGGAAGATCGCAGGTGAACTTCGCACTTCCGTTTGTTTTGCAATCAGAATGGGGAGTTTCGACTACGCCGCGCAGTTCCCTAATTCCCCTAACCTGAAACACTTTGGTCTGGGAAAAAGAGAGATAACCGTTAAGGCACTTTCGGAAAAATGGCTTGAACTGAAGAAAATAGAGATTTGTGCGAATGCACTTAATCGTTACCAGTCAGTAATTAAAAACATGTTGCCTATGTTGGGAGAAAAAAAACTAGTTTCATCCATAACAAAAGAGGATTTACTT…
	proL	EH1910	ECEH1910_01000	BJPH01000064	ATGGCGAGAAAAACACACCCATTAACCACAGTGCAGATCAAAGCAGCCAGACCAGCGCAAAAGGAGTACACCCTGCAGGACGGCGGAGGGCTTTTTCTCCTGGTCAAACCGTCTGGATCAAAACTCTGGAGATTTTCCTACTACCGACCATCGGACAAAAAAAGAATATTGCTGAGTTTTGGATCGCTTGAAGATGTTTCCCTGGCTGATGCCAGAAAACGCCGTAGCGAGTACAGGACGTTAATCAGTGCCGGAACTGACCCGCAGGACCACGAGAGGCAAAAAAGAGAGACAGAGGCCCGAAGACAAGGGAACACGTTCGAAAATGTGGCGGCGGCATGGTACCAGGTGAAAATCAGCCAGAATCTGGCCCCCAACACGATTAAAGACATCTGGCGT…
	proL	PNUSAE000268	identified in this study	SRX894088	ATGGCGAGAAAAACACCCCCATTAACCACAGTACAGATCAAAGCAGCCAGACCAGCAGAAAAGGAATACACCCTACAGGACGGCGGAGGGCTTTTTCTCCTGATCAAACCGTCTGGATCAAAACTCTGGAGATTTTCCTACTACCGACCATCGGACAAAAAAAGAATATTGCTGAGTTTTGGATCGCTTGATGATGTTTCCCTGGCTGATGCCAGAAAACGCCGTAGCGAGTACAGGGCGTTAATTCGTGCCGGAACTGACCCGCAGGACCACGAGAGGCAAAAAAGAGAGGCAGAGGCCCGAAGACAAGGGAACACGTTCGAAAATGTGGCAACAGCATGGTACCAGGTGAAAATCAGCCAGAATCTGGCCCCCAATACGATTAAAGACATCTGGCGA…
	proL	141115	EC141115_00666	BJQY01000041	ATGGCGAGAAAAACACCCCCATTAACCACAGTGCAGATCAAAGCAGCCAGACCAGCGCAAAAGGAGTACACCCTACAGGACGGCGGTGGGCTTTTTCTCCTGGTAAAACCGTCCGGATCAAAACTCTGGCGATTTTCCTACTACCGACCATCGGACAAAAAAAGAATATTGCTGAGTTTTGGATCTCTTGAAGATGTTTCCCTGGCTGATGCCAGAAAACGCCGTAGCGAGTACAGGACGTTAATCAGTGCCGGAACTGACCCGCAGGACCATGAGAAGAAAAAACGAGAGGCAGAGGCCCGAAGACAAGGGAACACGTTCGAAAATGTGGCGGCGGCATGGTACCAGGTGAAAATCAGCCAGAATCTGGCCCCCAACACGATTAAAGACATCTGGCGT…
	proL	151733	EC151733_04437	BJRX01000216	ATGGCGAGAAAAACACCCCCATTAACCACAGTGCAGATCAAAGCAGCCAGACCAGCACAAAAGGAGTACACCCTACAGGACGGTGGGGGGCTTTTTCTCCTGGTCAAACCGTCCGGATCAAAACTCTGGAGATTTTCCTACTACCGACCATCGGACAAAAAAAGAATATTACTTAGTTTTGGATCGCTTGATGATGTTTCCCTGGCTGATGCCAGAAAACGCCGTAGCGAGTACAGGGCGTTAATTCTTGCCGGAACTGACCCTCAGGACCACGAGAGGCAAAAACGAGAGGCAGAGGCCAGAAGACAGGGGAATACGTTCGAAAATGTGGCTGCGGCATGGTATCAGGTGAAAATCAGCCAGAATCTTGCACCCAACACGATTAAAGACATCTGGCGA…
	pdxB	12E109	EC12E109_02910	BJPT01000066	ATGTCGATTAAGAAGCTCGAAGATGGTCGTTATTTGCTGGACATCAGGCCGAACGGACGCAAGGGAAAGCGCGTGCGTAAGGTATTTGACAAAAAATCGGTAGCGGTGGCCACTGAACGCTACATCATGGCGAACGCTGAAAGGCGGGAATATATACAGGGCTACCGTGATCGTCGAACGCTAAATGATTTGCTTGAGTTGTGGTGGATGTATCACGGCCAGCACAGGCGTAAGGCGGAAGAAGACCGAAAACAACTGCGCAACATAATCAATGAGCTTGGCGCTGATATGCAGGCTGTGGATCTTGATAAGCTAAAAATTATCGCGTGGCGTTCTCAAAAGATAGCTGATGGATTGAAACCGTCATCTGCTAACAGATACATGAATCGGTTATCCGGA…
	pdxB	FHI82	not annotated in the sequence deposited to DB	LM996787	ATGTCGATTAAGAAGCTCGAAGATGGTCGTTATTTGCTGGACATCAGGCCGAACGGACGCAAGGGAAAGCGCGTGCGTAAGGTATTTGACAAAAAATCGGTAGCGGTGGCCACTGAACGCTACATCATGGCGAACGCTGAAAAGCGGGAATATATACAGGGCTACCGTGATCGTCGAACGCTAAATGATTTGCTTGAGTTGTGGTGGATGTATCACGGCCAGCACAGGCGTAAGGCGGAAGAAGACCGAAAACAACTGCGCAACATAATCAATGAGCTTGGCGCTGATATGCAGGCTGTGGATCTTGATAAGCTGAAAATTATCGCGTGGCGTTCTCAAAAGATAGCTGAAGGATTGAAACCGTCATCTGCTAACAGGTACATGAATCGGTTATCCGGA…
	pdxB	2014C-3190	identified in this study	SRX1637512	ATGTCGATTAAGAAGCTCGAAGATGGTCGTTATTTGCTGGACATCAGGCCGAACGGACGCAAGGGAAAGCGCGTGCGTAAGGTATTTGACAAAAAATCGGTAGCGGTAGCCACTGAACGCTACATCATGGCGAACGCTGAAAAGCGGGAATATATACAGGGCTACCGTGATCGTCGAACGCTAAATGATTTGCTTGAGTTGTGGTGGATGTATCACGGCCAGCACAGGCGTAAGGCGGAAGAAGACCGAAAACAACTGCGCAACATAATCAATGAGCTTGGCGCTGATATGCAGGCTGTGGATCTTGATAAGCTGAAAATTATCGCGTGGCGTTCTCAAAAGATAGCTGAAGGATTGAAACCGTCATCTGCTAACAGGTACATGAATCGGTTATCCGGA…
	argW	16002	EC16002_03342	BJSN01000102	TTGGCACTGAGCGACACCAAACTACGAGGCCTCTACGGAAAACCCTACTCTGGCCCTGCTGAAATCACCGATGGTGACGGGTTAAGTGTGCGGATTACTCCAGCAGGAACTATCACGTTTCAGTACCGTTATCGCTGGAATGGTAAGCCAGTACGTCTTACTGTCGGGCGCTATCCGTCTACTTCACTGAAGGACGCGCGTGTTATCGTCGGTGAGATGCGCGCATTGTACATGAAGGGAGTTAACCCTAAAAATTATTTTGCGCCCAGTGACGGCGAACTGACATTAAAAGAATGCCTGGATCAGTGGTGGGATAAGTATGTTACTGATCTGAAACCCAATACACAGACGCTTTACAGATCCGTCGTGTACAACACTATGTACACACAGTTTGAAGGC…
	argW	PNUSAE000738	identified in this study	SRX1305472	TTGGCACTGAGCGACACCAAACTACGAGGCCTCTACGGAAAACCCTACTCTGGCCCTGCTGAAATCACCGATGGTGACGGGTTAAGTGTGCGGATTACTCCAGCAGGAACTATCACGTTTCAGTACCGTTATCGCTGGAATGGTAAGCCAGTACGTCTTACTGTCGGGCGCTATCCGTCTACTTCACTGAAGGACGCGCGTGTTATCGTCGGTGAGATGCGCGCATTGTACATGAAGGGAGTTAACCCTAAAAATTATTTTGCGCCCAGTGACGGCGAACTGACATTAAAAGAATGCCTGGATCAGTGGTGGGATAAGTATGTTACTGATCTGAAACCCAATACACAGACGCTTTACAGATCCGTCGTGTACAACACTATGTACACACAGTTTGAAGGC…
	argW	122715	EC122715_2954	AP019708	TTGGCACTGAGTGACACCAAACTACGAGGCCTATACGGAAAACCCTACTCTGGCCCTGCTGAAATCACCGATGGTGACGGGTTAAGTGTGCGGATTACTCCAGCAGGAACTATCACGTTTCAGTACCGTTATCGCTGGAATGGTAAGCCAGTACGTCTTACTGTCGGGCGCTATCCGTCCACTTCACTGAAGGACGCACGTGTTATCGTCGGTGAGATGCGCGCATTGTACATGAAGGGAGTTAACCCTAAAAATTATTTTGCCCCCAGTGATGGCGAATTGACATTAAAAGAATGCCTGGATCAGTGGTGGGATAAGTATGTTAGCGGCCTGAAACCCAATACTCAGACGCTTTATAGATCTGTTGTGTACAACACTATGTACACACAGTTTGAAGAC…
	raiA	133313	EC133313_01425	BJQS01000069	ATGGCAATTAAAGCGCTCGATGGTGGACGGTATAAAGTGGATGTTAGACCGCGTGGCCGAAGTGGACGTCGGATTCAGCGGATTTTTAAGAAAAAGGCAGATGCAGTGGCCTTTGAGCGTTATGTTCTCAGCCACATGCACGATAAGGAATGGCTTGAAAAGCCAACAGAGCAACGTCATCTCTCAGATCTGCTTCCGTTATGGTGGGAATTGGGTGGACGCAATAAGCCATATGCTAACGGCGTTCTAACCAGGTTGAAAAAAATCATCAAAGAAATGAATGATCCAAGAGTTAGCCAGATTAATGCTCGTTTCATGGCCGCTTATCGAAGCTCCCGTTTATCCTTGGGAGTAAAAGAGTCTACTGTTCGGCGTGATGAGTCGGATCTCGGAGGAATG…
	raiA	140933	EC140933_01767	BJQX01000066	ATGGCAATTAAAGCGCTCGATGGTGGACGGTATAAAGTGGATGTTAGACCGCGTGGCCGAAGTGGACGTCGGATTCAGCGGATTTTTAAGAAAAAGGCAGATGCAGTGGCCTTTGAGCGTTATGTTCTCAGCCACATGCACGATAAGGAATGGCTTGAAAAGCCAACAGAGCAACGTCATCTCTCAGATCTGCTTCCGTTATGGTGGGAATTGGGTGGACGCAATAAGCCATATGCTAACGGCGTTCTAACCAGGTTGAAAAAAATCATCAAAGAAATGAATGATCCAAGGGTTAGCCAGATTAATGCTCGTTTCATGGCCGCTTATCGAAGCTCCCGTTTATCCTTGGGAGTAAAAGAGTCTACTGTTCGGCGTGATGAGTCGGATCTCGGAGGAATG…
	raiA	PNUSAE002440	identified in this study	SRX1701512	ATGGCAATTAAAGCGCTCGATGGTGGACGGTATAAAGTGGATGTTAGACCGCGTGGCCGAAGTGGACGTCGGATTCAGCGGATTTTTAAGAAAAAGGCAGATGCAGTGGCCTTTGAGCGTTATGTTCTCAGCCACATGCACGATAAGGAATGGCTTGAAAAGCCAACAGAGCAACGTCATCTCTCAGATCTGCTTCCGTTATGGTGGGAATTGGGTGGACGCAATAAGCCATATGCTAACGGCGTTCTAACCAGGTTGAAAAAAATCATCAAAGAAATGAATGATCCAAGAGTTAGCCAGATTAATGCTCGTTTCATGGCCGCTTATCGAAGCTCCCGTTTATCCTTGGGAGTAAAAGAGTCTACTGTTCGGCGTGATGAGTCGGATCTCGGAGGAATG…
	ssrA	MOD1-EC6028	identified in this study	SRX1989428	ATGGGCAAGAAAGAACAAGGATTATTATCTCTGCCAAGAGGAGTAACTATTCGTAAGCATAAAACTGCTTCAACACTAGTTATCACTTTCACATATAAAGGGGTTCTTTGCAGGGAGCCCCTATCTCGGCTTGAGGCAAATACACGTGGTATAAAATATGCTGAGCGCCTGCTAGGGGAGATACAAAATCAGATCGCCAGCGGAACGTTTGAATATGCGAAATATTTCCCCAATTCCAAAAAACTGGAGTTATTCGGTGTAGTAAAGAAAACCAAAAATATTAAGTCCTATCTTGATGAATACCTGAAAATTTGCATAAACCGTAATCTGTCGCCGTCAACCATTGGCGGTTACGAAAAATGTCTATCAGCACTATCAGAACTACATAAACTACATGTA…
	ssrA	FHI87	not annotated in the sequence deposited to DB	LM997016	ATGGGCAAGAAAGAACAAGGATTATTATCTCTGCCAAGAGGAGTAACTATTCGTAAGCATAAAACTGCTTCAACACTAGTTATCACTTTCACATATAAAGGGGTTCTTTGCAGGGAGCCCCTATCTCGGCTTGAGGCAAATACACGTGGTATAAAATATGCTGAGCGCCTGCTAGGGGAGATACAAAATCAGATCGCCAGCGGAACGTTTGAATATGCGAAATATTTCCCCAATTCCAAAAAACTGGAGTTATTCGGTGTAGTAAAGAAAACCAAAAATATTAAGTCCTATCTTGATGAATACCTGAAAATTTGCATAAACCGTAATCTGTCGCCGTCAACCATTGGCGGTTACGAAAAATGTCTATCAGCACTATCAGAACTACATAAACTACATGTA…
	ssrA	StOlav173	UN91_04335	JZDZ01000048	ATGGGCAAGAAAGAACAAGGATTATTATCTCTGCCAAGAGGAGTAACTATTCGTAAGCATAAAACTGCTTCAACACTAGTTATCACTTTCACATATAAAGGGGTTCTTTGCAGGGAGCCCCTATCTCGGCTTGAGGCAAATACACGTGGTATAAAATATGCTGAGCGCCTGCTAGGGGAGATACAAAATCAGATCGCCAGCGGAACGTTTGAATATGCGAAATATTTCCCCAATTCCAAAAAACTGGAGTTATTCGGTGTAGTAAAGAAAACCAAAAATATTAAGTCCTATCTTGATGAATACCTGAAAATTTGCATAAACCGTAATCTGTCGCCGTCAACCATTGGCGGTTACGAAAAATGTCTATCAGCACTATCAGAACTACATAAACTACATGTA…
	glyU	150316	EC150316_00577	BJRO01000014	ATGTTGCTTTCAGACCTTGCTATCCGTCGCGCGAAGCCAAAAGAGAAAGCCTATACACTCAATGACGGCAACGGGCTTTCGTTACTCATTGAGCCGAACGGTTCGAAGGGCTGGCGATTGCGATACAGGTTTGCAGGCAAGCCCAAAATGTTGTCGCTGGGTGTTTATCCTGAGGTGTCCCTTTCTGATGCCAGGACGGCAAGGGATGAAGCCAAAAGGCTTATCGCTGGTGGAGTTAATCCGAGTGAGGTCAGAAAGGCCCAAAAGCGAGAACAGGCGAACAAATGCGGTAACACCTTTGAGGCGATCGCCCGTGAGTGGTATGAAAAACGCCTGGACAGATGGTCACAATCATATGCCGCAGAGATGATTGATACGTTTGAGAAGGACGTATTCCCG…
	glyU	H27V05	ECH27V05_02965	BJRW01000129	ATGTTGCTTTCAGACCTTGCTATCCGTCGCGCGAAGCCAAAAGAGAAAGCCTATACACTCAATGACGGCAACGGGCTTTCGTTACTCATTGAGCCGAACGGTTCGAAGGGCTGGCGATTGCGATACAGGTTTGCAGGCAAGCCCAAAATGTTGTCGCTGGGTGTTTATCCTGAGGTGTCCCTTTCTGATGCCAGGACGGCAAGGGATGAAGCCAAAAGGCTTATCGCTGGTGGAGTTAATCCGAGTGAGGTCAGAAAGGCCCAAAAGCGAGAACAGGCGAACAAATGCGGTAACACCTTTGAGGCGATCGCCCGTGAGTGGTATGAAAAACGCCTGGACAGATGGTCACAATCATATGCCGCAGAGATGATTGATACGTTTGAGAAGGACGTATTCCCG…
	glyU	EC3734	ECEC3734_04171	BJSC01000167	ATGTTGCTTTCAGACCTTGCTATCCGTCGCGCGAAGCCAAAAGAGAAAGCCTATACACTCAATGACGGCAACGGGCTTTCGTTACTCATTGAGCCGAACGGTTCGAAGGGCTGGCGATTGCGATACAGGTTTGCAGGCAAGCCCAAAATGTTGTCGCTGGGTGTTTATCCTGAGGTGTCCCTTTCTGATGCCAGGACGGCAAGGGATGAAGCCAAAAGGCTTATCGCTGGTGGAGTTAATCCGAGTGAGGTCAGAAAGGCCCAAAAGCGAGAACAGGCGAACAAATGCGGTAACACCTTTGAGGCGATCGCCCGTGAGTGGTATGAAAAACGCCTGGACAGATGGTCACAATCATATGCCGCAGAGATGATTGATACGTTTGAGAAGGACGTATTCCCG…
	mscS	10942	EC10942_3499	AP019703	ATGGCTCTAACCGATATACAAATCAAACGCGCAAAACCACAAGACAAACCATATACATTGAATGATGGGCAAGGCTTGTCATTACTCATCAACCCAGACGGCTCAAAGGGATGGCGCTTCCGTTTTCGTTTTGCAGGCAAAGCGCGGCTAATGTCATTTGGTAGTTATGATCTTGTAAGCCTCGCGGAAGCACGTGAGAAACGCGATACGGCACGTAAACAGGTTGCAAACGGCATTGACCCAGTAGAAGAACGTAAGGCTCAGAAACTTGCTCAGAAATTATCAACTGAAAACTCTTTTGAGGCCGTTAGCAGAGAATGGTATGCAGCAAAAGCAGACCGCTGGACAGTTGCCTATCGCGAAGAAATCATTAGGACGTTTGAACATGATGTTTTTCCT…
	mscS	Ech14022	ECEch14022_01462	BJRQ01000037	ATGGCTCTAACCGATATACAAATCAAACGCGCAAAACCACAAGACAAACCATATACATTGAATGATGGGCAAGGCTTGTCATTACTCATCAACCCAGACGGCTCAAAGGGATGGCGCTTCCGTTTTCGTTTTGCAGGCAAAGCGCGGCTAATGTCATTTGGTAGTTATGATCTTGTAAGCCTCGCGGAAGCACGTGAGAAACGCGATACGGCACGTAAACAGGTTGCAAACGGCATTGACCCAGTAGAAGAACGTAAGGCTCAGAAACTTGCTCAGAAATTATCAACTGAAAACTCTTTTGAGGCCGTTAGCAGAGAATGGTATGCAGCAAAAGCAGACCGCTGGACAGTTGCCTATCGCGAAGAAATCATTAGGACGTTTGAACATGATGTTTTTCCT…
	mscS	PNUSAE001216	identified in this study	SRX1142450	ATGGCTCTAACCGATATACAAATCAAACGCGCAAAACCACAAGACAAACCATATACATTGAATGATGGGCAAGGCTTGTCATTACTCATCAACCCAGACGGCTCAAAGGGATGGCGCTTCCGTTTTCGTTTTGCAGGCAAAGCGCGGCTAATGTCATTTGGTAGTTATGATCTTGTAAGCCTCGCGGAAGCACGTGAGAAACGCGATACGGCACGTAAACAGGTTGCAAACGGCATTGACCCAGTAGAAGAACGTAAGGCTCAGAAACTTGCTCAGAAATTATCAACTGAAAACTCTTTTGAGGCCGTTAGCAGAGAATGGTATGCAGCAAAAGCAGACCGCTGGACAGTTGCCTATCGCGAAGAAATCATTAGGACGTTTGAACATGATGTTTTTCCT…
	yicC	RM13514	ECRM13514_4634	CP006027	ATGCCATTTATGTACATCGCTTTATGTACACACCTCTATTCAATGTTTAGGGATGCCTTAATGCCAAAACTTACAGATATTCAGATCCGTGCCTGGATAAAGGCAGACGAGAGGTTTGACGGCAAAGCTGACGGTAACGGCCTGTATCTCTGCTATCCCAAAAATTACACAATGCCCTTCTGGCGATTCCGCTATAAGTTTGCTGGCAAACAACGGGCGATGGTTATCGGGTCATATGCAGAGTTATCACTATCCAGAGCCAGAGAAACAGCAAAGGAACTATCCGCTCGCGTCGCACTTGGGTACGACGTAGCAGCGGAGAAACAGGAGCGTAAAGCCGAAGCACTGGCAAAAATGGAGGCAGAAAAAAACGCCATACGAGTATCAGAGCTTGCTGCC…
	yicC	IB14005	ECIB14005_02096	BJQU01000113	ATGCCATTTATGTACATCGCTTTATGTACACACCTCTATTCAATGTTTAGGGATGCCTTAATGCCAAAACTTACAGATATTCAGATCCGTGCCTGGATAAAGGCAGACGAGAGGTTTGACGGCAAAGCTGACGGTAACGGCCTGTATCTCTGCTATCCCAAAAATTACACAATGCCCTTCTGGCGATTCCGCTATAAGTTTGCTGGCAAACAACGGGCGATGGTTATCGGGTCATATGCAGAGTTATCACTATCCAGAGCCAGAGAAACAGCAAAGGAACTATCCGCTCGCGTCGCACTTGGGTACGACGTAGCAGCGGAGAAACAGGAGCGTAAAGCCGAAGCACTGGCAAAAATGGAGGCAGAAAAAAACGCCATACGAGTATCAGAGCTTGCTGCC…
	yicC	95-3192	not annotated in the sequence deposited to DB	CP027362	ATGCCAAAGCTCACAGATATTCAGATCAGGGCATGGATAAAATCAGGTGAACGATTCGAAGGGCGGTCAGATGGCGGTGGCTTATACCTTCGTTACCGGAAAGAAGACCAGATACCAACATGGCGATTCCGCTACAAATTCGCAGGAAAAGCACGGGCAATGGTCATTGGTTCCTATGCTGATTACTCGCTATCAAAAGCCAGAGAAACAGCAAAGGAACTATCCGCTCGCGTCGCACTTGGGTACGACGTAGCAGCAGAGAAACAGGAGCGTAAGGCCGAAGCCCTGGCAAAAATTGAGGCAGAAAAAAAGGCCGTGCGCGTATCAGAGCTTGCTGCCGAATATTTCGAACGTCAGATACTGCCACGATGGAAACATCCCGACATCCTGCGCCGTCGC…
	yicC	EH2085	ECEH2085_01735	BJPK01000096	ATGCCAAAGCTCACAGATATTCAGATCAGGGCATGGATAAAATCAGGTGAACGATTCGAAGGGCGGTCAGATGGCGGTGGCTTATACCTTCGTTACCGGAAAGAAGACCAGATACCAACATGGCGATTCCGCTACAAATTCGCAGGAAAAGCACGGGCAATGGTCATTGGTTCCTATGCTGATTACTCGCTATCAAAAGCCAGAGAAACAGCAAAGGAACTATCCGCTCGCGTCGCACTTGGGTACGACGTAGCAGCAGAGAAACAGGAGCGTAAGGCCGAAGCCCTGGCAAAAATTGAGGCAGAAAAAAAGGCCGTGCGCGTATCAGAGCTTGCTGCCGAATATTTCGAACGTCAGATACTGCCACGATGGAAACATCCCGACATCCTGCGCCGTCGC…
	cpxP-fleF	10942	EC10942_4538	AP019703	ATGTCAATTAAGAAGCTCGATGATGGACGCTATGAAGTGGACATTAGACCTCGCGGTCGCGACGGAAAACGCATCCGCAGGAAATTTGAAAGAAAAGCTGAGGCTGTAGCATTTGAGCGATACACAATCGCCTACGCCAGCCAGAAAGAATGGGCAGGTCAGCGAGCAGATCGCAGAACTTTGAGTGAGTTGCTGGACATCTGGTGGAAATATCACGGGCAAAACCACGAGCATGGAACAAAAGAGTTTAATCATCTGCTCAAAACCATCAGCGGCATAGGTGATATACCAGTGAGCCGGATGAGCAAAAGAGCTTTGATGGATTATCGTTCCATGCGACTACGTGATGGTATCAGTGCCGCAACGATAAACCGTGACATGTACCGATTATCCGGCATG…
	cpxP-fleF	2013C-3293	identified in this study	SRX1011158	ATGTCAATTAAGAAGCTCGATGATGGACGCTATGAAGTGGACATTAGACCTCGCGGTCGCGACGGAAAACGCATCCGCAGGAAATTTGAAAGAAAAGCTGAGGCTGTAGCATTTGAGCGATACACAATCGCCTACGCCAGCCAGAAAGAATGGGCAGGTCAGCGAGCAGATCGCAGAACTTTGAGTGAGTTGCTGGACATCTGGTGGAAATATCACGGGCAAAACCACGAGCATGGAACAAAAGAGTTTAATCATCTGCTCAAAACCATCAGCGGCATAGGTGATATACCAGTGAGCCGGATGAGCAAAAGAGCTTTGATGGATTATCGTTCCATGCGACTACGTGATGGTATCAGTGCCGCAACGATAAACCGTGACATGTACCGATTATCCGGCATG…
	cpxP-fleF	2012C-4477	identified in this study	SRX347703	ATGTCAATTAAGAAGCTCGATGATGGACGCTATGAAGTGGACATTAGACCTCGCGGTCGCGACGGAAAACGCATCCGCAGGAAATTTGAAAGAAAAGCTGAGGCTGTAGCATTTGAGCGATACACAATCGCCTACGCCAGCCAGAAAGAATGGGCAGGTCAGCGAGCAGATCGCAGAACTTTGAGTGAGTTGCTGGACATCTGGTGGAAATATCACGGGCAAAACCACGAGCATGGAACAAAAGAGTTTAATCATCTGCTCAAAACCATCAGCGGCATAGGTGATATACCAGTGAGCCGGATGAGCAAAAGAGCTTTGATGGATTATCGTTCCATGCGACTACGTGATGGTATCAGTGCCGCAACGATAAACCGTGACATGTACCGATTATCCGGCATG…
	dusA	RM13514	ECRM13514_5252	CP006027	ATGGCGTACTATAACATAGAGAAACGACTAAAATCCGATGGCACACCACGCTATCGCTGTAATGTGATTATCAAAGAAAAAGGTGTTATCACTTACAGGGAAAGCAAAACATTCCCTAAACATGCTCATGCCAAAACATGGGGCACACAGAAAGTGATGGAATTAGATCTATATGGCATTCCATCATCAAATGCAGTTGACGGACTTACAGTCCGTGACTTACTACACAAATATTTAAATGACCCAAATGCCGGAGGTAAAGCAGGCCGTACTAAAAGATATGTGCTGGAACTGCTTATGGATAGTGACATCTCCGCGATCAAACTATCTGAACTGACAGAAAATGACGTAATTGAACATTGCAGGCTAAGAAACAACGCTGGTGCAGGTCCAGCTACA…
	dusA	StOlav172	UN90_16985	JZDY01000102	ATGGCGTACTATAACATAGAGAAACGACTAAAATCCGATGGCACACCACGCTATCGCTGTAATGTGATTATCAAAGAAAAAGGTGTTATCACTTACAGGGAAAGCAAAACATTCCCTAAACATGCTCATGCCAAAACATGGGGCACACAGAAAGTGATGGAATTAGATCTATATGGCATTCCATCATCAAATGCAGTTGACGGACTTACAGTCCGTGACTTACTACACAAATATTTAAATGACCCAAATGCCGGAGGTAAAGCAGGCCGTACTAAAAGATATGTGCTGGAACTGCTTATGGATAGTGACATCTCCGCGATCAAACTATCTGAACTGACAGAAAATGACGTAATTGAACATTGCAGGCTAAGAAACAACGCTGGTGCAGGTCCAGCTACA…
	dusA	12E129	EC12E129_05205	BJPV01000244	ATGGCGTACTATAACATAGAGAAACGACTAAAATCCGATGGCACACCACGCTATCGCTGTAATGTGATTATCAAAGAAAAAGGTGTTATCACTTACAGGGAAAGCAAAACATTCCCTAAACATGCTCATGCCAAAACATGGGGCACACAGAAAGTGATGGAATTAGATCTATATGGCATTCCATCATCAAATGCAGTTGACGGACTTACAGTCCGTGACTTACTACACAAATATTTAAATGACCCAAATGCCGGAGGTAAAGCAGGCCGTACTAAAAGATATGTGCTGGAACTGCTTATGGATAGTGACATCTCCGCGATCAAACTATCTGAACTGACAGAAAATGACGTAATTGAACATTGCAGGCTAAGAAACAACGCTGGTGCAGGTCCAGCTACA…
	prfC	10942	EC10942_5027	AP019703	ATGGCGCTGTCTGATGCGTGGTTGCGTTCAGTCGTTGGAAAGGAACGTGATAAGGTTTTGGTTAAATCCGATCGTGATGGTCTGTCTGTCAGAGTATCACCGAAAGGTCGCGTAGTGTTCCAATATCGTTATCAATGGGCAGGGAAAGGTGAGCGTCTTGATATCGGAACTTACCCGGCAACTGGATTAAAAGAGGCCAGAGAAGAAGTTATCCGTCTCCGTGGTGAACTCGAGTCAAACCGTAATCCACGATTGGTCAAGCAGGCTGAAAAACGAAAAGCTACTGAAGCCATGACGGTAGAGTCTGTGATCCGTGCCTGGTATGAAGCATATTGTGTAAAAAATAAAAAGGGGTCTGAACAGATACTCCGCTCGTTTGAGCTGCACCTGTTCTCTAAA…
	prfC	CFSAN026805	WQ68_14205	LDCU01000029	ATGGCGCTGTCTGATGCGTGGTTGCGTTCAGTCGTTGGAAAGGAACGTGATAAGGTTTTGGTTAAATCCGATCGTGATGGTCTGTCTGTCAGAGTATCACCGAAAGGTCGCGTAGTGTTCCAATATCGTTATCAATGGGCAGGGAAAGGTGAGCGTCTTGATATCGGAACTTACCCGGCAACTGGATTAAAAGAGGCCAGAGAAGAAGTTATCCGTCTCCGTGGTGAACTCGAGTCAAACCGTAATCCACGATTGGTCAAGCAGGCTGAAAAACGAAAAGCTACTGAAGCCATGACGGTAGAGTCTGTGATCCGTGCCTGGTATGAAGCATATTGTGTAAAAAATAAAAAGGGGTCTGAACAGATACTCCGCTCGTTTGAGCTGCACCTGTTCTCTAAA…
	prfC	MOD1-EC1641	identified in this study	SRX2207756	ATGGCGCTGTCTGATGCGTGGTTGCGTTCAGTCGTTGGAAAGGAACGTGATAAGGTTTTGGTTAAATCCGATCGTGATGGTCTGTCTGTCAGAGTATCACCGAAAGGTCGCGTAGTGTTCCAATATCGTTATCAATGGGCAGGGAAAGGTGAGCGTCTTGATATCGGAACTTACCCGGCAACTGGATTAAAAGAGGCCAGAGAAGAAGTTATCCGTCTCCGTGGTGAACTCGAGTCAAACCGTAATCCACGATTGGTCAAGCAGGCTGAAAAACGAAAAGCTACTGAAGCCATGACGGTAGAGTCTGTGATCCGTGCCTGGTATGAAGCATATTGTGTAAAAAATAAAAAGGGGTCTGAACAGATACTCCGCTCGTTTGAGCTGCACCTGTTCTCTAAA…
	unknown-1	12E115	EC12E115_00680	BJPU01000032	ATGTCGGTAAAGCCATTAACCGTGACTGAAGTTAAGGGGATGAAACCACGTGAAAAGGACTATGCCGTTTATGATGGGTTCGGTTTATTGCTGAATGTGAGTAAAGCCGGTGGGAAAGTGTGGCGTTTCCGTTATAGCCATCCGATAACGAAGAAACGGCAGACATACACGATAGGACGTTTTCCTGAATTCTCACTCGCGGAAGCACGGGAAGTACGTGATGAACTTCGGCGAATGATTGCACGTGGAGTTGATCCAGTGACGGAGAAGAAAAATCGTAAAATTGAGATGTCACTAAAAAATCTACAGACATTTGAAGCTGTTGCTAATGCATGGTTCGCTTTTAAAAAGGGATCTGAATTGCGGAAACCTACGCTGTATAATATCGAATATGAAGTA…
	unknown-2	PARC449	ACU67_08125	LEAC01000073	ATGGATAAAGTCAAATATCCAACAGGCGTCGAAAACCACGGCGGCACATTACGCATCTGGTTTAATTTTAAAGGTAAACGTGTCAGGGAAAATCTTGGTGTCCCTGACACTGCCAAGAACAGGAAGATCGCCGGGGAACTGCGGACATCAGTATGTTTTGCCATCCGCACAGGAAGCTTTGATTATGCTGCACAGTTCCCTGACTCCCCCAACCTTCAGGCTTTTGGGGTAAGTAAAAAAGAAATTACGGTGAAGGAACTTGAAGAAAAGTGGCTGGATCTGAAACGAATGGAAATCTCTGCAAATGCATTCAATCGCTATGAATCCGTTGCAAGAACGATGGTTCCGAAAATTGGAGGCAGTAGACTGGTGTCATCGGTAACCAAAGAGGAATTGCTG…
	unknown-3	12E109	EC12E109_01290	BJPT01000043	TTGACGGACTTCAGGGGAAAAACGAGTATTTTTAGTCATCCTGTTTACCTCTTTCTCAGGAAGTTTAGTCTCCAGGATTCCCGGGGCGGTTCACAGGTTGCAAACGGCATTGACCCAGTAGAAGAACGTAAGGCTCAGAAACTTGCTCAGAAATTATCAACTGAAAACTCTTTTGAGGCCGTTAGCAGAGAATGGTATGCAGCAAAAGCAGACCGCTGGACAGTTGCCTATCGCGAAGAAATCATTAGGACGTTTGAACATGATGTTTTTCCTTTTATTGGTAAACGACCAATATCTGAAATTAAACCGCTAGAGTTGCTTGAAGTACTTAAGCGTATAGAAAAACGTGGGGCATTGGAGAAAACAAGAAAAGTACGACAAAGATGCGGAGAAGTGTTT…
	unknown-4	12E115	EC12E115_04259	BJPU01000188	ATGAGTAACGCATCATACCCGACAGGCGTTGAAAACCATGGAGGATCACTCCGTATATGGTTTCACTATAATGGCAAACGTGTCAGAGAAAACCTCGGTGTTCCTGACACCGCCAAAAACCGGAAGATCGCTGGTGAGCTTCGCACTTCTGTTTGTTTTGCAATCAGAATGGGGAGTTTCGACTACGCCGCGCAGTTCCCTAATTCCCCTAACCTGAAACACTTTGGTCTGGGAAAAAGAGAGATAACCGTTAAGGCACTTTCGGAAAAATGGTTGGACCTTAAGAAAATTGAGATAGGAAGTAATGCATTCAGTCGGTATCAATCCGTGGTGAGAAACATGCTTCCTCGCATAGGGGAAAAACGTCTTGCTTCGTCGGTAACAAAGGAAGATTTACTG…
	unknown-5	PNUSAE002446	identified in this study	SRX1628904	ATGGCTATTGAAAACAAACTAAGCGACAAACTGTTAAAAAGTCTTGCCGGAAAACCACAGGACAAACAAAAAACAATAGCGGACGGGCGCGGGCTGTCTGTGCGTGTAAGCATGGTTGGGGGGATCAGCTTTGTTTTTTACTATCGTCTTGGTGGCAGGGAATCCCCTCCGGTATGGCTTACACTTGGGCGCTATCCTGATATGTCTCTTGCAACAGCCAGGCGCATGCGTGATCAGTGCCGTGAATGGCTGGCTGAAAATCTGGACCCTCGCAGGCAAATAAAACTTGCCGCCGAAAAAACCATGCAACCAGTGACCGTAAGGGATGTGCTGTTTTACTGGTACGACAATCACGCCACAATAGCCAGAAAAGAGCATGAATATTTAATAAAACGATTT…
Integrase genes of IEs
	serX	RM13516	ECRM13516_1162	CP006262	ATGGCAGTATTGACGGATACGAAAGCAAGACATATCAAACCTGATGACAAACCATTGCCCCATGGGGGAATTACCGGACTGACCCTTCATCCTTCTTCAGTAAAGGGGCGGGGGAAATGGGTTTTTCGTTATGTAAGTCCGGTGACACAAAAAAGACGTAATGCTGGATTGGGAACTTACCCAGAGGTCAGTATTGCTGAAGCTGCACGTACTGCCCGGATAATGCGAGAGCAACTTGCTGCAGGTGATGATCCTCTGGAGATTAAAAAGGCTGAATCTGAGAAAGTCGCTATCCCAACATTTGCCGATGCAGCCAGGCGTGTACATGCAGAACTGTCTCCTGGATGGGAAAATCCAAAGCATGTAAGGCAGTGGTTATCGACGCTTGAGAATTACGCG…
	serX	FHI84	not annotated in the sequence deposited to DB	CCVQ01000024	ATGGCAGTATTGACGGATACGAAAGCAAGACATATCAAACCTGATGACAAACCATTGCCCCATGGGGGAATTACCGGACTGACCCTTCATCCTTCTTCAGTAAAGGGGCGGGGGAAATGGGTTTTTCGTTATGTAAGTCCGGTGACACAAAAAAGACGTAATGCTGGATTGGGAACTTACCCAGAGGTCAGTATTGCTGAAGCTGCACGTACTGCCCGGATAATGCGAGAGCAACTTGCTGCAGGTGATGATCCTCTGGAGATTAAAAAGGCTGAATCTGAGAAAGTCGCTATCCCAACATTTGCCGATGCAGCCAGGCGTGTACATGCAGAACTGTCTCCTGGATGGGAAAATCCAAAGCATGTAAGGCAGTGGTTATCGACGCTTGAGAATTACGCG…
	serX	MOD1-EC6028	identified in this study	SRX1989428	ATGGCAGTATTGACGGATACGAAAGCAAGACATATCAAACCTGATGACAAACCATTGCCCCATGGGGGAATTACCGGACTGACCCTTCATCCTTCTTCAGTAAAGGGGCGGGGGAAATGGGTTTTTCGTTATGTAAGTCCGGTGACACAAAAAAGACGTAATGCTGGATTGGGAACTTACCCAGAGGTCAGTATTGCTGAAGCTGCACGTACTGCCCGGATAATGCGAGAGCAACTTGCTGCAGGTGATGATCCTCTGGAGATTAAAAAGGCTGAATCTGAGAAAGTCGCTATCCCAACATTTGCCGATGCAGCCAGGCGTGTACATGCAGAACTGTCTCCTGGATGGGAAAATCCAAAGCATGTAAGGCAGTGGTTATCGACGCTTGAGAATTACGCG…
	leuZ	RM13516	ECRM13516_2388	CP006262	ATGCCCATTCTGGATCTGCGTTTCAGCAACAAATCACTTCACCAACTTCCCCATCCCCTCACGGGCTGTCAGGAATACCGTGATATTCACTGCCAAAACCTGCGTGCTCTGGTGTATCCCAATCGGATCACGCTGGCCTTTCGTGCCACTATAAACAATCAGCGTATATATGAACCCCTGGGTCAGTTCCCTCAGCTCTGCGTTGAGGATGCCCGTCAGCATGTGATGAAACTGCTTGCTGATAAAAATCGTCTTGCGGTTCAGTCCCGTCGATTCACTGTGGAACAGGCCATCAATGACCTGTGGCTACCGGATTTGCAGTTGTATAAAAAGAGTCCTCAGTCAGAGTTGTCAAAACTCAACCTCTACGTTCGCCCGTTCTGGGGCAAGCGGCAACTT…
	leuZ	150034	EC150034_01501	BJRL01000051	ATGTCACATGTCCGCTATCTGAAAGAAAATAACATTCGCTATCGCACACTATCAGCGACAGAAATCCCGCGCTTTATTGACGCGGCAACAGCGCTGCAAACACCGGCAGCTGATTCTATATTGCTTGCTCTTTATACGGGGATGCGTATTGGTGAGGTATGTACCCTGAAATGGGAGTACTGGCACCTGGATATGCATCAACTCATACTGCCTGATACAAAGTCCGGACACCCTTTCACCTGCCCACTTGCACCTCCAGCCATTGCAGTTGTCCAGTGCCAGCAGGACCTGATGCTCAGCAAAACTTACATTTTTCCGCGACTAACCGACAATGCCCGCCCTCTGGCATATCCGCGTGCAACCTTTGCCCGTATTTGCCGGGATGCCGACATTGATAAC…
	leuZ	10942	EC10942_2428	AP019703	ATGCTTCCATCGGAAACGATGATCTGGCAGCCTGAGTTCACAGATAAAACACTCTCCAGGAAACCCGGGGCGGTTCAACTTCGCGACATCACGGCAGGAGAACTAGAACAATATGCTGCTGGCTTACGGGAAAAATTACGTCCGTCAACAGTAAACCGTATCCTCGCAATATTGTCCAAAATATGCTCTCTGGCAGTACGTGCTGGATGGATCACGCATTCCCCGATGTCACATGTCCGCTATCTGAAAGAAAATAACATTCGCTATCGCACACTATCAGCGACAGAAATCCCGCGCTTTATTGACGCGGCAACAGCGCTGCAAACACCGGCAGCTGATTCTATATTGCTTGCTCTTTATACGGGGATGCGTATTGGTGAGGTATGTACCCTGAAATGG…
	leuZ	PNUSAE000259	identified in this study	SRX913333	ATGCTTCCATCGGAAACGATGATCTGGCAGCCTGAGTTCACAGATAAAACACTCTCCAGGAAACCCGGGGCGGTTCAACTTCGCGACATCACGGCAGGAGAACTAGAACAATATGCTGCTGGCTTACGGGAAAAATTACGTCCGTCAACAGTAAACCGTATCCTCGCAATATTGTCCAAAATATGCTCTCTGGCAGTACGTGCTGGATGGATCACGCATTCCCCGATGTCACATGTCCGCTATCTGAAAGAAAATAACATTCGCTATCGCACACTATCAGCGACAGAAATCCCGCGCTTTATTGACGCGGCAACAGCGCTGCAAACACCGGCAGCTGATTCTATATTGCTTGCTCTTTATACGGGGATGCGTATTGGTGAGGTATGTACCCTGAAATGG…
	asnT	10942	EC10942_2553	AP019703	ATGTCTTTAAACGATTCTAAAATCCGCAAGTTAAAATCTTCTTCCCGTCCGGTAAAACTCTCCGACTCTCACGGTCTGTATCTGCTCGTCAATCCGGGCGGTTCGCGCATCTGGTATCTCAAATATCGTTTCAACGGAAAAGAATCCAGGGGCAGTCTTGGCGCATATCCGCTGGTCTCACTGGCAGAAGCCAGGCAGCAGCGCGACGGTATCCGTAAGCTACTGGCGCAGAATATCAACCCGGCGCAACAGCGCATGGCAGAGAAATCCGCCTGCTCCCCTGAAAAGTGCTTTAAAGCGGTGGCGCTGGCCTGGCACAAAACCAACAAAAAATGGTCGGCTGATTATGCCGCCCGTATTCTCGCCAGTATGGAAAACCATATCTTCCCGGCGGTTGGT…
	asnT	16002	EC16002_03106	BJSN01000098	ATGGGGCTACGTTCGCAGGAGGCGGTACAGAGTTCACAGTCGCTGAAAACGTGGCTGAAAACCATTGAACGCGGGGAAAACCGGCTGAAAGTGGTGTTTGGCACCAAGGGCGGTCGTCCCCGCCATACGACAGTCCTGGATACTGGCGCAGTCAGGAAAGCCCTTGAAAAAGCGTTACTTGCAGCAGAACAATGCAATAGCAGGCTGATCGACAAGCCCGACCTTAAAACAGCCATGAATCACTGGCACAGACAGGCGGTTAAAGTGGGGCTGACAGGCGAATTTTCCCCGCACTCCCTGCGTTATGCATGGGCGCAGGATGCGATCCGCCATTATCTGGAACAGGGATTCAGCGAAAAGGAGTCACTGGCGCTGACGGCGACGGATCTGGGTCATGGC…
	asnT	2010C-3515	identified in this study	SRX1659897	GTGGAGCATCCGCGTCTGACCAATAAGGCATTAGGGGTGTCAGGCGCTTCGCGCAACGGCACGCGCCGCGCCATCACGCCGGAACATTACCAGCAGGTGATGGAGAAAGCCCGCACTCAGGACGCAGGGCTGGCGGCAGTGCTGGAGATTGCGCGGCTGATGGGGCTACGTTCGCAGGAGGCGGTACAGAGTTCACAGTCGCTGAAAACGTGGCTGAAAACCATTGAACGCGGGGAAAACCGGCTGAAAGTGGTGTTTGGCACCAAGGGCGGTCGTCCCCGCCATACGACAGTCCTGGATACTGGCGCAGTCAGGAAAGCCCTTGAAAAAGCGTTACTTGCAGCAGAACAATGCAATAGCAGGCTGATCGACAAGCCCGACCTTAAAACAGCCATGAAT…
	pheV	10942	EC10942_3551	AP019703	ATGGCACTGACTGACGCAAAAATCCGGGCTGCAAAGCCCACTGACAAGGCTTATAAACTCACTGACGGGGCCGGCATGTTCCTGCTGGTTCATCCTAATGGTTCCCGTTACTGGCGTCTCCGTTATCGTATTCTGGGTAAGGAGAAAACCCTGGCACTTGGTGTGTATCCCGAAGTTTCTCTCTCCGAAGCTCGTACAAAACGGGATGAGGCCCGAAAACTGATTTCGGAGGGGGTTGACCCTTGCGAACAGAAAAGAGCTAAAAAAGTAGTCCCTGATTTACAACTCTCTTTTGAACATATTGCACGACGCTGGCATGCCAGTAATAAACAATGGGCACAATCACACAGCGATAAAGTACTCAAAAGCCTCGAGACACACGTTTTCCCCTTTATCGGC…
	pheV	PNUSAE000263	identified in this study	SRX894083	ATGGCACTGACTGACGCAAAAATCCGGGCTGCAAAGCCCACTGACAAGGCTTATAAACTCACTGACGGGGCCGGCATGTTCCTGCTGGTTCATCCTAATGGTTCCCGTTACTGGCGTCTCCGTTATCGTATTCTGGGTAAGGAGAAAACCCTGGCACTTGGTGTGTATCCCGAAGTTTCTCTCTCCGAAGCTCGTACAAAACGGGATGAGGCCCGAAAACTGATTTCGGAGGGGGTTGACCCTTGCGAACAGAAAAGAGCTAAAAAAGTAGTCCCTGATTTACAACTCTCTTTTGAACATATTGCACGACGCTGGCATGCCAGTAATAAACAATGGGCACAATCACACAGCGATAAAGTACTCAAAAGCCTCGAGACACACGTTTTCCCCTTTATCGGC…
	pheV	132418	EC132418_03076	BJQL01000156	ATGGCACTGACTGACGCAAAAATCCGGGCTGCAAAGCCCACTGACAAGGCTTATAAACTCACTGACGGGGCCGGCATGTTCCTGCTGGTTCATCCTAATGGTTCCCGTTACTGGCGTCTCCGTTATCGTATTCTGGGTAAGGAGAAAACCCTGGCACTTGGTGTGTATCCCGAAGTTTCTCTCTCCGAAGCTCGTACAAAACGGGATGAGGCCCGAAAACTGATTTCGGAGGGGGTTGACCCTTGCGAACAGAAAAGAGCTAAAAAAGTAGTCCCTGATTTACAACTCTCTTTTGAACATATTGCACGACGCTGGCATGCCAGTAATAAACAATGGGCACAATCACACAGCGATAAAGTACTCAAAAGCCTCGAGACACACGTTTTCCCCTTTATCGGC…
	ileX	RM13514	ECRM13514_4029	CP006027	ATGGCCGTCAATCTAACTGAAACAGCTATTCGAGCATTAAAAGCAAAAAAGACATCGTTCTATGTCTGGAGCAATAGCTCTCAACGTGGCACTGGACGACTTGGCGTCAAAGTTCAGTCTTCTGGCAGCAAAATTTTCTATTTCCGCTATTACGTGGAAAAAGGGACAAAAGAAAGATTCATTCAATTGGGTATATGGCCTGAGATGAAACTGGCCACAGCGAACGAACTGGCAAAAAAGTATGGTGCCTGGCTCATTGAAGGAAAGGATCCCCAGACAGAACTGGAGCGACAACAGCTTGCAGAACAGCAGCGGAGACAACTCCATCAATCACAGGGTTCATTTGAAGCATTGATTCATGGTTATGTTAACAAAATGAAAATTGATAATAAGAGAACA…
	ileX	152489	EC152489_01951	BJSD01000070	ATGGCCGTCAATCTAACTGAAACAGCTATTCGAGCATTAAAAGCAAAAAAGACATCGTTCTATGTCTGGAGCAATAGCTCTCAACGTGGCACTGGACGACTTGGCGTCAAAGTTCAGTCTTCTGGCAGCAAAATTTTCTATTTCCGCTATTACGTGGAAAAAGGGACAAAAGAAAGATTCATTCAATTGGGTATATGGCCTGAGATGAAACTGGCCACAGCGAACGAACTGGCAAAAAAGTATGGTGCCTGGCTCATTGAAGGAAAGGATCCCCAGACAGAACTGGAGCGACAACAGCTTGCAGAACAGCAGCGGAGACAACTCCATCAATCACAGGGTTCATTTGAAGCATTGATTCATGGTTATGTGAGGTGTACTGGCAATAGCGGACACTACCAT…
	ileX	PNUSAE000268	identified in this study	SRX894088	ATGGCCGTCAATCTAACTGAAACAGCTATTCGAGCATTAAAAGCAAAAAAGACATCGTTCTATGTCTGGAGCAATAGCTCTCAACGTGGCACTGGACGACTTGGCGTCAAAGTTCAGTCTTCTGGCAGCAAAATTTTCTATTTCCGCTATTACGTGGAAAAAGGGACAAAAGAAAGATTCATTCAATTGGGTATATGGCCTGAGATGAAACTGGCCACAGCGAACGAACTGGCAAAAAAGTATGGTGCCTGGCTCATTGAAGGAAAGGATCCCCAGACAGAACTGGAGCGACAACAGCTTGCAGAACAGCAGCGGAGACAACTCCATCAATCACAGGGTTCATTTGAAGCATTGATTCATGGTTATGTTAACAAAATGAAAATTGATAATAAGAGAACA…
	selC	PNUSAE002883	identified in this study	SRX1733464	ATGGCATTAACCGATATTAAAGTGAAAACCGCAAAACCAAAAGAAAAGCCCTATAAACTTGCTGATGGCGGCGGTATGTATCTACTGATTAACACTAATGGTTCTAAATACTGGCGTATGAAGTACCGCTTTGCTGGTAAAGAAAAGATGCTTTCTATTGGCGTATACCCCGATGTAACGCTAGCCGACGCTCGTGAAAAACGCAGCGAAGCCAGAAAAATCCTCGCTGCTGGAGGCGATCCAGGGGTGGCAAAAAAAGAAGAAAAAATCGCGCAACAAATGAGTTTGAAAAATACGTTCGAGGCCATTGCTCGCGAATGGCATCAGTCAAAAGCCGATCGGTGGTCATTACGCTATCGTGATGAAATCATTGATACCTTTGAAAAAGACATTTTTCCC…
	selC	110509	EC110509_04276	BJPW01000175	ATGGCATTAACCGATATCAAAGTGAAAACCGCAAAACCCAAAGACAAACCCTATAAGCTTGCTGATGGCGGCGGTATGTATCTACTGATTAACACTAATGGTTCTAAATACTGGCGCATGAAGTACCGCTTTGCTGGTAAAGAAAAGATGCTTTCTATTGGCGTATACCCCGATGTAACGTTAGCCGATGCTCGCGAGAAACGCAGTGAAGCCAGGAAACTCCTCGCTGCTGGAGGCGATCCAGGGGAGGCAAAAAAGGAAGAAAAAATCGCGCAGCAAATGAGTCTGAAAAATACGTTCGAGGCTATTGCTCGCGAATGGCACCAGTCAAAAGCTGATCGGTGGTCATTACGCTATCGTGATGAAATCATTGATACCTTTGAAAAAGACATTTTTCCC…
	selC	12E109	EC12E109_02825	BJPT01000065	ATGGCATTAACCGATATCAAAGTGAAAACCGCAAAACCCAAAGACAAACCCTATAAGCTTGCTGATGGCGGCGGTATGTATCTACTGATTAACACTAATGGTTCTAAATACTGGCGCATGAAGTACCGCTTTGCTGGTAAAGAAAAGATGCTTTCTATTGGCGTATACCCCGATGTAACGTTAGCCGATGCTCGCGAGAAACGCAGTGAAGCCAGGAAACTCCTCGCTGCTGGAGGCGATCCAGGGGAGGCAAAAAAGGAAGAAAAAATCGCGCAGCAAATGAGTCTGAAAAATACGTTCGAGGCTATTGCTCGCGAATGGCACCAGTCAAAAGCCGATCGGTGGTCATTACGCTATCGTGATGAAATCATTGATACCTTTGAAAAAGATATTTTTCCC…
	selC	10942	EC10942_4247	AP019703	ATGGCTCTAACCGATATACAGATCAAACGTGCAAAACCACAAGACAAACCATACACATTGAACGATGGACAAGGTCTGTCATTGCTTATCAATCCCGATGGCTCGAAAGGCTGGCGTTTCCGTTTCCGGTTTGCAGGGAAAGCGCGGTTAATGTCATTTGGCAGCTACGATTTAGTAAGCCTCGCAAAAGCACGTGAGAAACGCGATACGGCTCGTAAGCAGGTAGCAAACGGCATAGACCCAGTGGAAGAACGTAAAGCCCAAAAGCTGGCACAAAAACTCTCAACAGAGAACTCATTCGAAGCCATATGTCGAGAATGGCACACTAACAAAGCGGACCGCTGGACAGTAGCCTATCGCGAAGAAATCATTAAAACATTTGAACAAGATGTATTCCCG…
	selC	KSU166	identified in this study	SRX3841830	ATGGCTCTAACCGATATACAGATCAAACGTGCAAAACCACAAGACAAACCATACACATTGAACGATGGACAAGGTCTGTCATTGCTTATCAATCCCGATGGCTCGAAAGGCTGGCGTTTCCGTTTCCGGTTTGCAGGGAAAGCGCGGTTAATGTCATTTGGCAGCTACGATTTAGTAAGCCTCGCAAAAGCACGTGAGAAACGCGATACGGCTCGTAAGCAGGTAGCAAACGGCATAGACCCAGTGGAAGAACGTAAAGCCCAAAAGCTGGCACAAAAACTCTCAACAGAGAACTCATTCGAAGCCATATGTCGAGAATGGCACACTAACAAAGCGGACCGCTGGACAGTAGCCTATCGCGAAGAAATCATTAAAACATTTGAACAAGATGTATTCCCG…
	pheU	10942	EC10942_4817	AP019703	ATGGCACTGACTGACGCAAAAATCCGGGCTGCAAAGCCCACTGACAAGGCTTATAAACTCACTGACGGGGCTGGCATGTTCCTGCTGGTACATCCTAATGGTTCCCGTTACTGGCGTCTCCGTTATCGTATTCTGGGTAAAGAGAAGACTCTGGCACTTGGTGTGTATCCAGAAGTATCTCTCTCCGAAGCTCGTACAAAACGGGATGAGGCCCGAAAACTGATTTCGGAGGGGGTTGACCCTTGCGAACAGAAAAGAGCTAAAAAAGTAGTCCCTGATTTACAACTCTCTTTCGAACATATTGCACGACGCTGGCATGCCAGTAATAAACAATGGGCACAATCACACAGCGATAAAGTACTCAAAAGCCTCGAGACACACGTATTCCCCTTTATCGGC…
	pheU	OLC0719	identified in this study	SRX3266773	ATGGCACTGACTGACGCAAAAATCCGGGCTGCAAAGCCCACTGACAAGGCTTATAAACTCACTGACGGGGCTGGCATGTTCCTGCTGGTACATCCTAATGGTTCCCGTTACTGGCGTCTCCGTTATCGTATTCTGGGTAAAGAGAAGACTCTGGCACTTGGTGTGTATCCAGAAGTATCTCTCTCCGAAGCTCGTACAAAACGGGATGAGGCCCGAAAACTGATTTCGGAGGGGGTTGACCCTTGCGAACAGAAAAGAGCTAAAAAAGTAGTCCCTGATTTACAACTCTCTTTCGAACATATTGCACGACGCTGGCATGCCAGTAATAAACAATGGGCACAATCACACAGCGATAAAGTACTCAAAAGCCTCGAGACACACGTATTCCCCTTTATCGGC…
	pheU	RM13516	ECRM13516_5214	CP006262	ATGGCACTGACTGACGCAAAAATCCGGGCTGCAAAGCCCTCTGACAAGGCTTATAAACTCACTGACGGGGCTGGCATGTTCCTGCTGGTTCATCCTAATGGTTCCCGTTACTGGCGTCTCCGTTATCGTATTCTGGGTAAGGAGAATACTCTGGCACTTGGTGTGTATCCAGAAGTTTCTCTCTCCGAAGCTCGTACAAAACGGGATGAGGCCCGAAAACTGATTTCAGAGGGGATTGACCCTTGCGAACAGAAAAGAGCTAAAAAAGTAGTCCCTGATTTACAACTCTCTTTTGAACATATTGCACGACGCTGGCATGCCAGTAATAAACAATGGGCACAATCACACAGCGATAAGGTACTCAAAAGCCTCGAAACACACGTTTTCCCCTTTATCGGC…
	pheU	StOlav173	UN91_25005	JZDZ01000112	ATGGCACTGACTGACGCAAAAATCCGGGCTGCAAAGCCCTCTGACAAGGCTTATAAACTCACTGACGGGGCTGGCATGTTCCTGCTGGTTCATCCTAATGGTTCCCGTTACTGGCGTCTCCGTTATCGTATTCTGGGTAAGGAGAATACTCTGGCACTTGGTGTGTATCCAGAAGTTTCTCTCTCCGAAGCTCGTACAAAACGGGATGAGGCCCGAAAACTGATTTCAGAGGGGATTGACCCTTGCGAACAGAAAAGAGCTAAAAAAGTAGTCCCTGATTTACAACTCTCTTTTGAACATATTGCACGACGCTGGCATGCCAGTAATAAACAATGGGCACAATCACACAGCGATAAGGTACTCAAAAGCCTCGAAACACACGTTTTCCCCTTTATCGGC…
	leuX	FHI87	not annotated in the sequence deposited to DB	LM997001	ATGAAGCTCAACGCCAGACAGGTCGAGACCGCAAAGCCAAAAGACAAAACCTACAAAATGGCCGATGGTGGTGGTTTGTATCTTGAGGTTTCGGCCAAAGGTTCCAAATACTGGCGCATGAAATACAGACGTCCCTCTGACAAAAAAGAGGATCGTCTCGCGTTTGGTGTTTGGCCTACTGTGACGCTTGCTCAGGCAAGAGCAAAGCGCGATGAAGCTAAAAAGCTGTTAGCGCAGGGCATTGATCCAAAAGCCGAACAGAAAGAAGCTCAGGCCGAGAATTCGGGGGCATATTCTTTCGAAACTATCGCTCGTGAATGGCATGCTAGTAATAAGCGCTGGAGTGAAGATCACCGATCACGCGTTCTACGTTATCTTGAGCTTTATATCTTTCCTCAT…
	leuX	PNUSAE000897	identified in this study	SRX1272484	ATGGCATTAACAGATATCAAAGTCAGAACAGCCAAACCAACGGATAAGCAATATAAGCTGACTGATGGTGGAGGTATGCATCTGCTTGTTCATCCAAATGGTTCTAAATACTGGCGTTTGCAGTACCGTTATGAGGGAAAGCAAAAGATGCTGGCACTTGGGATTTATCCTGAAATCACACTAGCGGATGCCAGAGTACGTCGCGACGAAGCACGTAAGCTGCTTGCGAATGGCGTCGATCCGGGAGACAAAAAGAAAAATGATAAGGTTGAACAGAGTAAAGCACGAACCTTTAAAGAAGTCGCGATCGAGTGGCATGGCTCCAATAAAAAGTGGTCTGAAGATCATGCCCATCGTGTACTAAAAAGTCTGGAAGATAATCTTTTTGCAGCGCTTGGT…
	leuX	AA053	identified in this study	ERX1089266	ATGAAGCTCAACGCCAGACAGGTCGAGACCGCAAAGCCAAAAGACAAAACCTACAAAATGGCCGATGGTGGTGGTTTGTATCTTGAGGTTTCGGCCAAAGGTTCCAAATACTGGCGCATGAAATACAGACGTCCCTCTGACAAAAAAGAGGATCGTCTCGCTTTTGGTGTTTGGCCTACTGTGACGCTTGCTCAGGCAAGAGCAAAACGCGATGAAGCTAAAAAGCTTTTAGTACAGGGCATAGACCCAAAAGTCGTACAAAAAGAAGCTCAGGCCGAGAATTCGGGGGCATATACTTTTGAAACTATCGCCCGAGAATGGCATGCCAGTAACAAGCGCTGGAGTGAAGACCATCGAGCGCGCGTTCTTCGCTATCTTGAGCTTTATATCTTCCCTCAT…
	leuX	RM13516	ECRM13516_5081	CP006262	ATGGCTCTAACAGATATCAAAGTCAGAACAGCTAAGCCAACAGATAAGCAATACAAGTTAACTGATGGCAGTGGTATGCATCTTCTTGTCCACCCTAATGGTTCTAAGTACTGGCGTTTGCAGTACCGTTTTGACGGCAAGCAAAAGATGCTGGCTTTAGGTGTTTATCCTGACGTGTCGCTTGCCGATGCACGGACTCGCCGTGACGACGCTCGTAATTTGTTGGCAAACAACATCGACCCGGGAGACAAAAAGAAAAGTGATAAAATTGAGCAAGAAGAAGCCCGCACTTTTGAACAACTCGCAGTTGAGTGGCATGCAACAAATAAAAAGTGGTCGGAAGAACATAGCAGGCGAGTACTGAAAAGCCTGGAGGATAATCTGTTTCCAGCTATTGGT…
T3SS effector genes
Present in the O145 complete genomes
	espJ	10942	EC10942_0783	AP019703
	nleH-1	10942	EC10942_0778	AP019703
	cif	10942	EC10942_0779	AP019703
	tccP	10942	EC10942_1018	AP019703
	espK	10942	EC10942_1328	AP019703
	espN	10942	EC10942_1320	AP019703
	espO-1	10942	EC10942_1327	AP019703
	espX	10942	EC10942_1319	AP019703
	espM	10942	EC10942_1513	AP019703
	espO-2	10942	EC10942_1510	AP019703
	nleG-1	10942	EC10942_1512	AP019703
	nleG-2	10942	EC10942_1514	AP019703
	nleC	10942	EC10942_1568/_1901/_2316	AP019703
	nleB-1	10942	EC10942_2494	AP019703
	nleF	10942	EC10942_2492	AP019703
	nleH-2	10942	EC10942_2493	AP019703
	nleA	10942	EC10942_2727	AP019703
	nleG-3	10942	EC10942_3214	AP019703
	ospB	10942	EC10942_3215	AP019703
	espB	10942	EC10942_4265	AP019703
	espF	10942	EC10942_4261	AP019703
	espG	10942	EC10942_4300	AP019703
	espH	10942	EC10942_4275	AP019703
	espZ	10942	EC10942_4282	AP019703
	map	10942	EC10942_4273	AP019703
	tir	10942	EC10942_4272	AP019703
	espL	10942	EC10942_4813	AP019703
	nleB-2	10942	EC10942_4812	AP019703
	nleE	10942	EC10942_4811	AP019703
	espV	RM13516	ECRM13516_2756	CP006262
Absent in the O145 complete genomes
	nleD	O157 Sakai	ECs0850	BA000007
	espW	O157 Sakai	ECs3487	BA000007
	ospG	O111 11128	ECO111_1634	AP010960
Plasmid-associated virulence genes
	hlyC	10942	EC10942_p1-01	AP019704
	hlyA	10942	EC10942_p1-02	AP019704
	hlyB	10942	EC10942_p1-03	AP019704
	hlyD	10942	EC10942_p1-04	AP019704
	ecf1	10942	EC10942_p1-86	AP019704
	ecf2	10942	EC10942_p1-85	AP019704
	ecf3	10942	EC10942_p1-84	AP019704
	ecf4	10942	EC10942_p1-83	AP019704
	espP	10942	EC10942_p1-74	AP019704
	efa1	10942	EC10942_p1-23	AP019704
	katG	10942	EC10942_p1-43	AP019704
	stcE	RM13516	ECRM13516_5444	CP006263
	etpC	RM13516	ECRM13516_5445	CP006263
	etpD	RM13516	ECRM13516_5446	CP006263
	etpE	RM13516	ECRM13516_5447	CP006263
	etpF	RM13516	ECRM13516_5448	CP006263
	etpG	RM13516	ECRM13516_5449	CP006263
	etpH	RM13516	ECRM13516_5450	CP006263
	etpI	RM13516	ECRM13516_5451	CP006263
	etpJ	RM13516	ECRM13516_5452	CP006263
	etpK	RM13516	ECRM13516_5453	CP006263
	etpL	RM13516	ECRM13516_5455	CP006263
	etpM	RM13516	ECRM13516_5456	CP006263
	etpN	RM13516	ECRM13516_5459	CP006263
*1 Integrase genes are represented by the integration sites of the PPs and IEs where each integrase gene is located.
*2 Representative strain that possessed each integrase, T3SS effector, or plasmid-associated virulence gene.
*3 "identified in this study" indicates that these genes were identified in the genome sequences assembled in this study (by BLAST search, not by short-read mapping).
